# Supplementary material for: Identification of the functional pathways altered by placental cell exposure to high glucose: lessons from the transcript and metabolite interactome
Source: Sci Rep. 2018 Mar 27;8:5270. doi: 10.1038/s41598-018-22535-y (PMC5869594; doi:10.1038/s41598-018-22535-y)
Supplement: Supplementary file 2 — Supplementary Dataset [file 41598_2018_22535_MOESM2_ESM.xls]

## Sheet: Suppl. Table 1
Suppl. Table 1: Gene changes identified by microarray analysis. BeWo cells were cultured in 5 mM for 24 hrs before being switched to culture in either 5 mM or 25 mM glucose for 48 hours (n=6).
RNA was pooled from BeWo cultured in 5 mM or 25 mM and analysed using Affymetrix exon arrays. Background correction, quantile normalisation, robust multiarray analysis and gene expression analysis were performed in Bioconductor.
The signal intensity of each transcript for each glucose condition is shown. The ratio and fold change in signal intensity of each transcript in BeWo cells cultured in 25 mM compared to 5 mM glucose is displayed.
Transcript ID	Description	Gene Symbol	RefSeq	5mM glucose	25mM glucose	Ratio(25 vs. 5)	Fold-Change(25 vs. 5)	log2_Fold-Change(25 vs. 5)
2571770	COBW domain containing 7	CBWD7	ENST00000478048	18.5777	94.568	5.09039	5.09039	2.34778
4014527	staufen, RNA binding protein, homolog 2 (Drosophila)	STAU2	NM_001164380	27.1635	114.085	4.19991	4.19991	2.07036
2408984	Y box binding protein 1	YBX1	NM_004559	31.8566	133.459	4.18935	4.18935	2.06673
2402991	coiled-coil-helix-coiled-coil-helix domain containing 3	CHCHD3	NM_017812	69.5356	290.256	4.1742	4.1742	2.0615
2830904	eukaryotic translation termination factor 1	ETF1	NM_004730	15.9454	62.1051	3.89484	3.89484	1.96157
4009729	guanine nucleotide binding protein-like 3 (nucleolar)-like	GNL3L	NM_001184819	25.2384	96.8936	3.83915	3.83915	1.94078
2815018	ribosomal protein L7-like 1	RPL7L1	NM_198486	47.8345	183.584	3.83789	3.83789	1.94032
2774045	nucleoporin 54kDa	NUP54	AK022106	19.5561	64.9285	3.32012	3.32012	1.73123
2853764	nucleoporin 155kDa	NUP155	ENST00000231498	45.6528	149.2	3.26814	3.26814	1.70847
3526450	lysosomal-associated membrane protein 1	LAMP1	NM_005561	66.3737	214.496	3.23165	3.23165	1.69227
2417785	serine/arginine-rich splicing factor 11	SRSF11	NM_004768	29.3031	94.6631	3.23047	3.23047	1.69175
2887385	ribosomal protein L26-like 1	RPL26L1	ENST00000519974	37.7415	120.842	3.20183	3.20183	1.6789
3484745	NEDD4 binding protein 2-like 2	N4BP2L2	ENST00000503814	15.0084	46.522	3.09973	3.09973	1.63214
3993383	ribosomal protein L36a	RPL36A	NM_021029	18.0329	54.9474	3.04706	3.04706	1.60742
2659672	nuclear cap binding protein subunit 2, 20kDa	NCBP2	NM_007362	42.2623	128.017	3.02909	3.02909	1.59889
3497865	importin 5	IPO5	ENST00000470493	38.5113	115.899	3.00951	3.00951	1.58952
2474702	suppressor of Ty 7 (S. cerevisiae)-like	SUPT7L	NM_014860	50.5175	151.338	2.99576	2.99576	1.58292
2962232	branched chain keto acid dehydrogenase E1, beta polypeptide	BCKDHB	NM_183050	17.3005	51.0748	2.95221	2.95221	1.5618
2636576	N(alpha)-acetyltransferase 50, NatE catalytic subunit	NAA50	NM_025146	38.4073	111.287	2.89755	2.89755	1.53483
2452159	Mdm4 p53 binding protein homolog (mouse)	MDM4	NM_002393	81.2761	233.75	2.87599	2.87599	1.52406
2401980	chloride intracellular channel 4	CLIC4	NM_013943	37.0659	106.307	2.86804	2.86804	1.52007
3850855	SWIM-type zinc finger 7 associated protein 1	SWSAP1	NM_175871	35.748	101.228	2.83171	2.83171	1.50167
2492034	receptor accessory protein 1	REEP1	NM_001164730	35.2707	99.1857	2.81212	2.81212	1.49166
2575949	tubulin, alpha 3e	TUBA3E	ENST00000312988	29.6952	83.3344	2.80632	2.80632	1.48868
3571942	RAP1A, member of RAS oncogene family	RAP1A	ENST00000494982	103.932	290.823	2.79821	2.79821	1.4845
4052683	transmembrane protein 167B	TMEM167B	ENST00000338272	11.0141	30.1886	2.74091	2.74091	1.45465
4045083	melanoma inhibitory activity family, member 3	MIA3	NM_198551	195.176	522.389	2.6765	2.6765	1.42035
3625451	protogenin	PRTG	NM_173814	93.29	248.758	2.66652	2.66652	1.41495
3330194	olfactory receptor, family 4, subfamily A, member 45 pseu	OR4A45P	ENST00000529954	42.3124	112.593	2.66098	2.66098	1.41196
2650270	tripartite motif containing 59	TRIM59	NM_173084	33.8971	89.7581	2.64796	2.64796	1.40488
2556204	UDP-glucose pyrophosphorylase 2	UGP2	NM_006759	41.2642	108.989	2.64125	2.64125	1.40122
3864698	zinc finger protein 404	ZNF404	NM_001033719	23.9196	63.1465	2.63995	2.63995	1.40051
2898584	chromosome 6 open reading frame 62	C6orf62	ENST00000378119	33.2384	87.0227	2.61813	2.61813	1.38854
3654727	ceroid-lipofuscinosis, neuronal 3	CLN3	NM_000086	119.584	309.834	2.59093	2.59093	1.37347
3822996	caspase 14, apoptosis-related cysteine peptidase	CASP14	NM_012114	43.7964	112.085	2.55922	2.55922	1.35571
2361098	death associated protein 3	DAP3	AK022879	20.3	51.9021	2.55673	2.55673	1.35431
2353283	vang-like 1 (van gogh, Drosophila)	VANGL1	NM_138959	49.3135	125.744	2.5499	2.5499	1.35044
3971516	phosphate regulating endopeptidase homolog, X-linked	PHEX	ENST00000379374	29.1307	73.8435	2.53491	2.53491	1.34193
3748179	alkB, alkylation repair homolog 5 (E. coli)	ALKBH5	NM_017758	26.7627	67.4305	2.51956	2.51956	1.33318
2569628	RAN binding protein 2	RANBP2	NM_006267	42.2064	105.35	2.49605	2.49605	1.31965
3619959	nucleolar and spindle associated protein 1	NUSAP1	NM_001243144	48.1759	117.909	2.44747	2.44747	1.29129
2936444	t-complex 10 homolog (mouse)	TCP10	ENST00000514083	43.5859	106.584	2.44538	2.44538	1.29006
2390316	olfactory receptor, family 2, subfamily M, member 7	OR2M7	ENST00000317965	32.4036	78.6612	2.42755	2.42755	1.2795
2732353	cyclin I	CCNI	ENST00000237654	356.901	860.78	2.41182	2.41182	1.27012
2451530	transmembrane protein 183B	TMEM183B	ENST00000367242	48.1856	115.981	2.40698	2.40698	1.26722
3471739	acyl-CoA dehydrogenase family, member 10	ACAD10	NM_001136538	25.6653	60.4412	2.35497	2.35497	1.23571
2357371	FLJ35934	FLJ35934	BC033201	125.282	293.391	2.34186	2.34186	1.22765
3867141	cytohesin 2	CYTH2	NM_017457	26.3595	61.6983	2.34066	2.34066	1.22691
3597735	HECT and RLD domain containing E3 ubiquitin protein ligase family	HERC1	AY030081	33.752	78.4309	2.32374	2.32374	1.21645
3491823	diaphanous homolog 3 (Drosophila)	DIAPH3	NM_001042517	18.7182	42.9972	2.29707	2.29707	1.1998
2927591	PERP, TP53 apoptosis effector	PERP	NM_022121	93.8731	215.501	2.29566	2.29566	1.19891
3457425	v-erb-b2 erythroblastic leukemia viral oncogene homolog 3 (avian)	ERBB3	NM_001982	90.1803	206.326	2.28793	2.28793	1.19404
3720221	mediator complex subunit 1	MED1	NM_004774	42.6709	97.375	2.282	2.282	1.1903
2641885	transmembrane and coiled-coil domain family 1	TMCC1	NM_001017395	89.8714	204.076	2.27075	2.27075	1.18317
2361554	myocyte enhancer factor 2D	MEF2D	NM_005920	44.9394	101.12	2.25013	2.25013	1.17001
2429333	cold shock domain containing E1, RNA-binding	CSDE1	ENST00000524652	44.2633	99.4942	2.24777	2.24777	1.1685
2572060	ARP3 actin-related protein 3 homolog (yeast)	ACTR3	NM_005721	61.0534	137.182	2.24692	2.24692	1.16795
2745974	heat shock 60kDa protein 1 (chaperonin) pseudogene 5	HSPD1P5	ENST00000511127	52.2102	116.989	2.24074	2.24074	1.16397
2832387	protocadherin beta 13	PCDHB13	NM_018933	41.5259	93.0407	2.24053	2.24053	1.16385
2731091	ankyrin repeat domain 17	ANKRD17	NM_032217	66.7668	148.588	2.22548	2.22548	1.15411
2367881	GAS5 antisense RNA 1 (non-protein coding)	GAS5-AS1	NR_037605	40.6009	90.016	2.21709	2.21709	1.14867
3412735	uncharacterized LOC400027	LOC400027	NR_028408	38.3291	84.821	2.21297	2.21297	1.14598
4011966	O-linked N-acetylglucosamine (GlcNAc) transferase	OGT	AL050366	78.7457	174.251	2.21283	2.21283	1.14589
2521469	heat shock 60kDa protein 1 (chaperonin)	HSPD1	BX647145	53.3342	117.704	2.2069	2.2069	1.14203
4007761	coiled-coil domain containing 120	CCDC120	NM_033626	51.1421	112.807	2.20575	2.20575	1.14127
3629944	RAB11A, member RAS oncogene family	RAB11A	NM_004663	31.7616	69.8956	2.20063	2.20063	1.13792
2355583	neuroblastoma breakpoint family, member 8	NBPF8	ENST00000447534	125.519	276.114	2.19977	2.19977	1.13736
3478535	uncharacterized LOC100128840	LOC100128840	AK058065	71.0425	155.729	2.19205	2.19205	1.13228
3724482	cell division cycle 27 homolog (S. cerevisiae)	CDC27	NM_001114091	62.7094	137.304	2.18953	2.18953	1.13062
3721847	hydroxysteroid (17-beta) dehydrogenase 1	HSD17B1	AK127832	37.1441	80.8783	2.17743	2.17743	1.12262
3417788	HBcAg-binding protein	HBCBP	AF529371	37.0692	80.5861	2.17393	2.17393	1.12031
2433686	neuroblastoma breakpoint family, member 15	NBPF15	NM_001170755	172.585	374.835	2.17189	2.17189	1.11895
2494999	ankyrin repeat domain 36C	ANKRD36C	ENST00000488721	66.2896	143.962	2.17171	2.17171	1.11883
3853525	peptidoglycan recognition protein 2	PGLYRP2	ENST00000292609	54.2567	116.86	2.15384	2.15384	1.10691
2647732	stress-associated endoplasmic reticulum protein 1	SERP1	ENST00000479209	301.842	649.475	2.15171	2.15171	1.10548
2432947	neuroblastoma breakpoint family, member 8	NBPF8	BC071723	122.442	262.729	2.14576	2.14576	1.10148
3868251	activating transcription factor 5	ATF5	NM_012068	52.546	112.041	2.13224	2.13224	1.09237
3818667	zinc finger protein 557	ZNF557	NM_024341	39.0936	83.167	2.12738	2.12738	1.08908
3558987	BCL2/adenovirus E1B 19kDa interacting protein 3 pseudogen	BNIP3P1	ENST00000550043	196.6	414.886	2.11029	2.11029	1.07745
2531568	calcium binding protein 39	CAB39	NM_001130849	73.452	154.825	2.10784	2.10784	1.07576
2861681	general transcription factor IIH, polypeptide 2, 44kDa	GTF2H2	ENST00000330280	171.992	362.473	2.1075	2.1075	1.07553
3835490	zinc finger protein 234	ZNF234	NM_006630	29.9084	62.8034	2.09985	2.09985	1.07029
3982023	ring finger protein, LIM domain interacting	RLIM	NM_016120	60.6283	126.823	2.09181	2.09181	1.06475
2663326	keratin 18	KRT18	NM_000224	83.5843	174.334	2.08573	2.08573	1.06055
2686850	nuclear factor of kappa light polypeptide gene enhancer in B-cel	NFKBIZ	NM_031419	88.0292	183.437	2.08382	2.08382	1.05923
2432336	uncharacterized LOC727820	LOC727820	AK094156	64.0675	133.466	2.08321	2.08321	1.05881
3741350	olfactory receptor, family 3, subfamily A, member 2	OR3A2	NM_002551	76.3851	158.141	2.07032	2.07032	1.04985
2328443	protein tyrosine phosphatase type IVA, member 2	PTP4A2	NM_080391	267.911	553.558	2.0662	2.0662	1.04698
3534975	nuclear export mediator factor	NEMF	NM_004713	44.707	92.2285	2.06295	2.06295	1.04471
3582755	immunoglobulin heavy variable 3-79 (pseudogene)	IGHV3-79	ENST00000517737	93.0214	191.782	2.06169	2.06169	1.04383
2428393	capping protein (actin filament) muscle Z-line, alpha 1	CAPZA1	NM_006135	121.753	250.739	2.05941	2.05941	1.04223
3470035	PWP1 homolog (S. cerevisiae)	PWP1	ENST00000412830	29.2223	60.147	2.05826	2.05826	1.04142
3459940	SLIT-ROBO Rho GTPase activating protein 1	SRGAP1	BC053903	44.2363	90.8995	2.05485	2.05485	1.03904
3856438	zinc finger protein 738	ZNF738	AK291002	43.7485	89.8402	2.05356	2.05356	1.03813
3536613	GTP cyclohydrolase 1	GCH1	NM_000161	42.0304	86.2421	2.0519	2.0519	1.03696
2864548	zinc finger, FYVE domain containing 16	ZFYVE16	NM_014733	690.051	1414.62	2.04999	2.04999	1.03564
3818416	general transcription factor IIF, polypeptide 1, 74kDa	GTF2F1	NM_002096	65.4831	134.199	2.04937	2.04937	1.03518
2518706	NCK-associated protein 1	NCKAP1	NM_013436	41.8153	85.5823	2.04667	2.04667	1.03328
2485751	RAB1A, member RAS oncogene family	RAB1A	ENST00000398529	79.979	163.632	2.04594	2.04594	1.03276
2659674	nuclear cap binding protein subunit 2, 20kDa	NCBP2	NM_007362	23.8941	48.8559	2.04469	2.04469	1.03188
2366022	brain protein 44	BRP44	NR_026550	60.3939	123.363	2.04264	2.04264	1.03044
2712850	UBX domain protein 7	UBXN7	ENST00000296328	69.0965	140.636	2.03536	2.03536	1.02528
2787003	short coiled-coil protein	SCOC	NM_001153484	40.4044	82.1774	2.03387	2.03387	1.02423
2897099	thiopurine S-methyltransferase	TPMT	NM_000367	30.9082	62.7351	2.02972	2.02972	1.02128
3787429	SMAD family member 2	SMAD2	BC014840	70.805	143.679	2.02923	2.02923	1.02093
3527024	chromosome alignment maintaining phosphoprotein 1	CHAMP1	NM_032436	49.9471	101.21	2.02634	2.02634	1.01888
2509620	origin recognition complex, subunit 4	ORC4	ENST00000392858	119.403	241.825	2.02527	2.02527	1.01812
2832842	histone deacetylase 3	HDAC3	ENST00000492506	49.7102	100.672	2.02519	2.02519	1.01805
3611998	TM2 domain containing 3	TM2D3	NM_078474	34.3572	69.5057	2.02304	2.02304	1.01652
3957370	syndecan 4 pseudogene	SDC4P	NR_001580	37.544	75.868	2.02078	2.02078	1.01491
3743697	ArfGAP with coiled-coil, ankyrin repeat and PH domains 1	ACAP1	NM_014716	54.1519	109.317	2.01871	2.01871	1.01344
3736493	cytohesin 1	CYTH1	NM_004762	86.6447	174.281	2.01143	2.01143	1.00823
3672429	GINS complex subunit 2 (Psf2 homolog)	GINS2	NM_016095	174.851	351.549	2.01056	2.01056	1.0076
3919354	runt-related transcription factor 1	RUNX1	NM_001754	105.434	211.433	2.00536	2.00536	1.00386
3489575	karyopherin alpha 3 (importin alpha 4)	KPNA3	NM_002267	92.254	184.219	1.99687	1.99687	0.99774
2830693	family with sequence similarity 53, member C	FAM53C	ENST00000506710	82.8064	165.213	1.99517	1.99517	0.99651
2345718	general transcription factor IIB	GTF2B	ENST00000370500	37.2167	74.1688	1.99288	1.99288	0.99486
2660096	family with sequence similarity 157, member B	FAM157B	NM_001145249	90.8365	181.011	1.99271	1.99271	0.99473
2863499	aldehyde dehydrogenase 7 family, member A1	ALDH7A1	NM_001182	125.539	250.133	1.99246	1.99246	0.99456
3175591	ATP synthase, H+ transporting, mitochondrial Fo complex,	ATP5J2P3	ENST00000542708	29.6216	58.9982	1.99173	1.99173	0.99402
3360364	olfactory receptor, family 52, subfamily A, member 4	OR52A4	BC140752	25.5555	50.7589	1.98623	1.98623	0.99003
2934165	t-complex 1	TCP1	NM_030752	89.7376	177.918	1.98265	1.98265	0.98743
2557205	Meis homeobox 1	MEIS1	NM_002398	34.2787	67.9518	1.98233	1.98233	0.9872
2336037	epidermal growth factor receptor pathway substrate 15	EPS15	NM_001981	67.3436	133.416	1.98112	1.98112	0.98632
3814520	sal-like 3 (Drosophila)	SALL3	ENST00000573324	53.4764	105.938	1.98103	1.98103	0.98625
3598332	RNA, U5B small nuclear 1	RNU5B-1	NR_002757	33.2585	65.8458	1.97982	1.97982	0.98537
2357915	histone cluster 2, H2bc (pseudogene)	HIST2H2BC	NR_036461	61.3436	121.222	1.97611	1.97611	0.98267
2876003	transcription factor 7 (T-cell specific, HMG-box)	TCF7	NM_003202	102.521	202.49	1.97511	1.97511	0.98194
3851474	zinc finger protein 799	ZNF799	NM_001080821	34.8687	68.8588	1.9748	1.9748	0.98171
2785280	PHD finger protein 17	PHF17	NM_199320	49.7357	97.8548	1.9675	1.9675	0.97636
3651008	glycerophosphodiester phosphodiesterase 1	GDE1	NM_016641	65.3511	128.294	1.96315	1.96315	0.97317
2328446	protein tyrosine phosphatase type IVA, member 2	PTP4A2	NM_080391	52.2345	102.431	1.96099	1.96099	0.97158
3672852	zinc finger, CCHC domain containing 14	ZCCHC14	NM_015144	45.7265	89.5611	1.95863	1.95863	0.96984
2650475	protein phosphatase, Mg2+/Mn2+ dependent, 1L	PPM1L	ENST00000498165	83.3199	163.086	1.95735	1.95735	0.9689
3624141	gliomedin	GLDN	NM_181789	19.893	38.9362	1.95729	1.95729	0.96885
3962492	serine hydrolase-like 2	SERHL2	NM_014509	153.948	300.527	1.95214	1.95214	0.96505
2430245	mannosidase, alpha, class 1A, member 2	MAN1A2	NM_006699	32.5057	63.3754	1.94968	1.94968	0.96323
2933638	signal recognition particle 72kDa	SRP72	NM_006947	193.22	376.191	1.94696	1.94696	0.96122
3805952	SET binding protein 1	SETBP1	NM_015559	68.7472	133.598	1.94332	1.94332	0.95852
3474495	TP53 regulated inhibitor of apoptosis 1	TRIAP1	NM_016399	143.669	279.137	1.94292	1.94292	0.95822
2594311	chromosome 2 open reading frame 69	C2orf69	ENST00000319974	33.883	65.7546	1.94064	1.94064	0.95653
2908140	polymerase (DNA directed), eta	POLH	NM_006502	38.8295	75.3053	1.93939	1.93939	0.9556
2735721	synuclein, alpha (non A4 component of amyloid precursor)	SNCA	ENST00000345009	43.464	84.2468	1.93831	1.93831	0.9548
3490364	WDFY2 antisense RNA 1 (non-protein coding)	WDFY2-AS1	ENST00000413571	83.8152	161.938	1.93208	1.93208	0.95016
2505304	single stranded DNA binding protein 3	SSBP3	NM_145716	61.8332	119.412	1.93119	1.93119	0.94949
2417787	serine/arginine-rich splicing factor 11	SRSF11	NM_004768	46.5081	89.7942	1.93072	1.93072	0.94914
2951078	ribosomal protein L35	RPL35	NM_007209	48.2839	93.0704	1.92756	1.92756	0.94678
2452161	Mdm4 p53 binding protein homolog (mouse)	MDM4	NM_002393	123.78	238.507	1.92687	1.92687	0.94626
3818444	solute carrier family 25 (mitochondrial carrier; phosphate car	SLC25A23	NM_024103	41.8142	80.5052	1.9253	1.9253	0.94509
2936401	insulin-like growth factor 2 mRNA binding protein 3	IGF2BP3	NM_006547	220.418	424.356	1.92523	1.92523	0.94503
3571723	chromosome 14 open reading frame 45	C14orf45	ENST00000394009	50.4762	97.1101	1.92389	1.92389	0.94402
3631014	glucuronic acid epimerase	GLCE	NM_015554	46.958	90.2979	1.92295	1.92295	0.94332
2478017	MORN repeat containing 2	MORN2	NM_001145450	73.27	140.629	1.91933	1.91933	0.9406
3486797	E74-like factor 1 (ets domain transcription factor)	ELF1	NM_172373	60.2864	115.618	1.91782	1.91782	0.93946
3445983	serine/threonine kinase receptor associated protein	STRAP	NM_007178	41.3917	79.2786	1.91532	1.91532	0.93759
3721503	ATP citrate lyase	ACLY	NM_001096	40.0766	76.6094	1.91158	1.91158	0.93476
2878043	ubiquitin-conjugating enzyme E2D 2	UBE2D2	NM_003339	51.0741	97.6291	1.91151	1.91151	0.93472
3558166	leukotriene B4 receptor	LTB4R	NM_181657	83.3899	159.345	1.91084	1.91084	0.93421
2705706	tumor necrosis factor (ligand) superfamily, member 10	TNFSF10	NM_003810	189.291	361.698	1.9108	1.9108	0.93418
2933522	general transcription factor IIH, polypeptide 5	GTF2H5	NM_207118	239.769	458.056	1.91041	1.91041	0.93388
3622270	dual oxidase 1	DUOX1	NM_017434	38.0048	72.5433	1.9088	1.9088	0.93266
3899459	PET117 homolog (S. cerevisiae)	PET117	NM_001164811	90.8749	173.453	1.9087	1.9087	0.93259
3173097	uncharacterized LOC286272	LOC286272	AK093004	39.3581	75.1176	1.90857	1.90857	0.93249
3613461	hect domain and RLD 2 pseudogene 2	HERC2P2	NR_002824	83.4552	159.252	1.90824	1.90824	0.93224
2657521	LIM domain containing preferred translocation partner in lipoma	LPP	NM_005578	161.957	309.038	1.90815	1.90815	0.93217
3094661	fibroblast growth factor receptor 1	FGFR1	ENST00000526688	66.0566	125.864	1.9054	1.9054	0.93009
2381876	BRO1 domain and CAAX motif containing	BROX	ENST00000340934	103.573	197.276	1.90472	1.90472	0.92957
3882936	protein phosphatase 2, regulatory subunit B'', gamma	PPP2R3C	BC037797	33.7869	64.2618	1.90199	1.90199	0.9275
2853386	S-phase kinase-associated protein 2, E3 ubiquitin protein ligase /	SKP2	NM_005983	30.487	57.9541	1.90094	1.90094	0.92672
2444359	peroxiredoxin 6	PRDX6	NM_004905	21.2028	40.2839	1.89994	1.89994	0.92595
2447538	ral guanine nucleotide dissociation stimulator-like 1	RGL1	NM_015149	84.1307	159.303	1.89352	1.89352	0.92107
3725674	eukaryotic translation initiation factor 4E	EIF4E	NM_001968	78.0204	147.633	1.89223	1.89223	0.92009
2384396	ferritin, heavy polypeptide 1	FTH1	NM_002032	641.155	1211.77	1.88998	1.88998	0.91837
2733252	karyopherin alpha 2 (RAG cohort 1, importin alpha 1)	KPNA2	NM_002266	70.7785	133.699	1.88898	1.88898	0.91761
3410215	family with sequence similarity 60, member A	FAM60A	BC004462	142.959	269.698	1.88654	1.88654	0.91574
3758504	DEAH (Asp-Glu-Ala-His) box polypeptide 8	DHX8	NM_004941	65.367	123.297	1.88621	1.88621	0.9155
2522681	CASP8 and FADD-like apoptosis regulator	CFLAR	NM_003879	43.4119	81.7179	1.88237	1.88237	0.91256
2504558	mitogen-activated protein kinase kinase kinase 2	MAP3K2	NM_006609	43.6612	82.1603	1.88177	1.88177	0.91209
3628460	lactamase, beta	LACTB	NM_032857	36.6068	68.5778	1.87336	1.87336	0.90563
3664904	dynein, cytoplasmic 1, light intermediate chain 2	DYNC1LI2	AK304233	35.886	67.167	1.87168	1.87168	0.90433
4018865	plastin 3	PLS3	NM_005032	79.2363	148.279	1.87135	1.87135	0.90408
3975431	ribosomal protein SA pseudogene 58	RPSAP58	NR_003662	1657.28	3101.18	1.87127	1.87127	0.904
3475415	WD repeat domain 66	WDR66	ENST00000288912	33.05	61.8152	1.87035	1.87035	0.90331
2737377	H2A histone family, member Z	H2AFZ	AY597416	33.2728	62.146	1.86777	1.86777	0.90132
3869954	ZNF816-ZNF321P readthrough	ZNF816-ZNF321P	ENST00000391777	120.867	225.675	1.86714	1.86714	0.90082
3167110	annexin A2 pseudogene 2	ANXA2P2	NR_003573	202.683	377.709	1.86355	1.86355	0.89805
3560899	protein phosphatase 2, regulatory subunit B'', gamma	PPP2R3C	BC037797	28.6364	53.362	1.86343	1.86343	0.89796
2506154	uncharacterized LOC100216479	LOC100216479	NR_046258	121.124	225.601	1.86257	1.86257	0.89729
3900072	insulinoma-associated 1	INSM1	NM_002196	113.363	211.117	1.86231	1.86231	0.89709
2856865	sorting nexin 18	SNX18	NM_001102575	46.3427	86.2851	1.8619	1.8619	0.89677
3962203	septin 3	SEPT3	ENST00000396425	48.5144	90.2866	1.86102	1.86102	0.8961
2892221	serpin peptidase inhibitor, clade B (ovalbumin), member	SERPINB1	ENST00000380739	38.5722	71.7507	1.86016	1.86016	0.89543
4013722	bromodomain and WD repeat domain containing 3	BRWD3	NM_153252	133.93	248.824	1.85788	1.85788	0.89365
3936094	cat eye syndrome chromosome region, candidate 5	CECR5	NM_017829	57.8097	107.334	1.85667	1.85667	0.89272
2375488	adiponectin receptor 1	ADIPOR1	NM_015999	215.982	400.659	1.85505	1.85505	0.89146
3363609	aryl hydrocarbon receptor nuclear translocator-like	ARNTL	ENST00000529050	59.5356	110.419	1.85468	1.85468	0.89117
3872576	NAG18 mRNA	NAG18	AF210651	36.0966	66.9304	1.85421	1.85421	0.8908
3544208	KIAA0317	KIAA0317	NM_001039479	61.6654	114.252	1.85278	1.85278	0.88969
2841581	stanniocalcin 2	STC2	NM_003714	25.3923	47.003	1.85107	1.85107	0.88836
2410625	ATPAF1 antisense RNA 1 (non-protein coding)	ATPAF1-AS1	NM_001145474	60.7693	112.281	1.84767	1.84767	0.8857
2821909	eukaryotic translation elongation factor 1 alpha 1 pseu	EEF1A1P20	ENST00000514852	532.099	983.083	1.84756	1.84756	0.88562
2786600	N(alpha)-acetyltransferase 15, NatA auxiliary subunit	NAA15	NM_057175	55.0347	101.635	1.84675	1.84675	0.88498
2770296	glycine dehydrogenase (decarboxylating)	GLDC	BC111993	112.241	207.28	1.84675	1.84675	0.88499
3441847	pleckstrin homology domain containing, family G (with RhoGef do	PLEKHG6	NM_018173	63.0878	116.455	1.84592	1.84592	0.88434
3331047	olfactory receptor, family 9, subfamily G, member 1	OR9G1	NM_001005213	36.287	66.9309	1.84449	1.84449	0.88322
3331129	olfactory receptor, family 5, subfamily AK, member 2	OR5AK2	ENST00000326855	47.7067	87.878	1.84205	1.84205	0.88131
2712977	F-box protein 45	FBXO45	NM_001105573	41.6854	76.7753	1.84178	1.84178	0.8811
2937565	PHD finger protein 10	PHF10	NM_018288	49.3347	90.8264	1.84103	1.84103	0.88051
3509201	replication factor C (activator 1) 3, 38kDa	RFC3	NM_002915	172.134	316.838	1.84064	1.84064	0.88021
4006804	uncharacterized LOC401588	LOC401588	NR_015378	18.4072	33.8654	1.83978	1.83978	0.87954
3922962	endogenous retrovirus group 48, member 1	ERVH48-1	BC005107	136.492	251.092	1.8396	1.8396	0.8794
3620677	synaptosomal-associated protein, 23kDa	SNAP23	NM_003825	113.329	208.189	1.83704	1.83704	0.87738
3743165	thioredoxin domain containing 17	TXNDC17	ENST00000574429	42.707	78.4151	1.83612	1.83612	0.87666
3808045	SMAD family member 4	SMAD4	U44378	137.763	252.528	1.83306	1.83306	0.87426
2451765	ATPase, Ca++ transporting, plasma membrane 4	ATP2B4	NM_001001396	84.8522	155.539	1.83305	1.83305	0.87425
2458502	signal recognition particle 9kDa	SRP9	NM_001130440	127.638	233.944	1.83287	1.83287	0.87411
3888499	keratin 18 pseudogene 4	KRT18P4	ENST00000422599	61.7185	113.056	1.8318	1.8318	0.87327
3812567	suppressor of cytokine signaling 6	SOCS6	NM_004232	74.8406	137.091	1.83178	1.83178	0.87324
3530616	ribosomal protein L26 pseudogene 3	RPL26P3	ENST00000463228	93.6028	171.377	1.83089	1.83089	0.87255
2605645	ubiquitin-conjugating enzyme E2F (putative)	UBE2F	NM_080678	70.3169	128.673	1.82989	1.82989	0.87176
3038617	NADH dehydrogenase (ubiquinone) 1 alpha subcomplex, 4, 9kD	NDUFA4	ENST00000486007	104.75	191.529	1.82844	1.82844	0.87061
2821069	elongation factor, RNA polymerase II, 2	ELL2	NM_012081	57.6429	105.328	1.82725	1.82725	0.86967
3544436	mutL homolog 3 (E. coli)	MLH3	NM_001040108	39.5178	72.1136	1.82484	1.82484	0.86777
3546299	general transcription factor IIA, 1, 19/37kDa	GTF2A1	NM_015859	97.6143	178.123	1.82476	1.82476	0.86771
4043431	proline-rich nuclear receptor coactivator 2	PNRC2	NM_017761	90.8415	165.729	1.82438	1.82438	0.8674
3907290	phosphatidylinositol glycan anchor biosynthesis, class T	PIGT	AF305815	77.8006	141.849	1.82323	1.82323	0.8665
3960241	H1 histone family, member 0	H1F0	NM_005318	76.0497	138.56	1.82197	1.82197	0.8655
3562084	F-box protein 33	FBXO33	NM_203301	56.0596	102.137	1.82193	1.82193	0.86547
3863015	AXL receptor tyrosine kinase	AXL	NM_021913	41.9314	76.3327	1.82041	1.82041	0.86427
3455994	sterol O-acyltransferase 2	SOAT2	NM_003578	95.0418	172.933	1.81955	1.81955	0.86358
3633284	chromosome 15 open reading frame 39	C15orf39	ENST00000360639	105.452	190.872	1.81003	1.81003	0.85602
2712848	UBX domain protein 7	UBXN7	ENST00000296328	147.611	267.175	1.80998	1.80998	0.85598
3822994	caspase 14, apoptosis-related cysteine peptidase	CASP14	NM_012114	165.599	299.566	1.80898	1.80898	0.85518
3613254	tubulin, gamma complex associated protein 5	TUBGCP5	NM_052903	104.714	188.908	1.80405	1.80405	0.85123
3498476	FRSS1829	LOC100132099	AY358798	52.382	94.4461	1.80304	1.80304	0.85042
3953847	serpin peptidase inhibitor, clade D (heparin cofactor), member	SERPIND1	NM_000185	98.5047	177.57	1.80266	1.80266	0.85012
2866704	arrestin domain containing 3	ARRDC3	NM_020801	268.082	483.007	1.80172	1.80172	0.84937
4027334	GDP dissociation inhibitor 1	GDI1	NM_001493	90.9682	163.87	1.80141	1.80141	0.84912
2331759	palmitoyl-protein thioesterase 1	PPT1	NM_000310	85.6665	154.293	1.80109	1.80109	0.84887
2916119	glycoprotein hormones, alpha polypeptide	CGA	NM_001252383	76.0692	136.967	1.80056	1.80056	0.84844
2940712	desmoplakin	DSP	NM_004415	192.883	347.288	1.80052	1.80052	0.84841
2954623	tight junction associated protein 1 (peripheral)	TJAP1	ENST00000454762	23.6717	42.6109	1.80008	1.80008	0.84806
3978371	PHD finger protein 8	PHF8	NM_015107	161.951	291.435	1.79953	1.79953	0.84762
3731095	testis expressed 2	TEX2	NM_018469	133.775	240.661	1.79901	1.79901	0.8472
3001196	CDC14 cell division cycle 14 C-like	CDC14BL	AK127327	46.4607	83.5119	1.79747	1.79747	0.84597
2446240	torsin A interacting protein 2	TOR1AIP2	NM_022347	765.782	1375.75	1.79647	1.79647	0.84521
3989148	lysosomal-associated membrane protein 2	LAMP2	NM_013995	49.953	89.704	1.79576	1.79576	0.8446
2436051	S100 calcium binding protein A7	S100A7	ENST00000368722	36.8709	66.0799	1.7922	1.7922	0.84173
2852444	SUB1 homolog (S. cerevisiae)	SUB1	NM_006713	65.4109	117.138	1.79081	1.79081	0.84061
2911211	ribosomal protein L17	RPL17	NM_000985	58.1255	104.018	1.78954	1.78954	0.83959
3629942	RAB11A, member RAS oncogene family	RAB11A	NM_004663	107.907	193.082	1.78934	1.78934	0.83943
3495532	glycogenin 1 pseudogene 2	GYG1P2	ENST00000426437	40.3297	72.0881	1.78747	1.78747	0.83792
3457449	extended synaptotagmin-like protein 1	ESYT1	NM_001184796	79.8976	142.795	1.78723	1.78723	0.83772
3843417	uncharacterized LOC100506437	LOC100506437	XR_109501	70.5268	125.87	1.78472	1.78472	0.83569
2689994	growth associated protein 43	GAP43	NM_001130064	27.0042	48.1806	1.7842	1.7842	0.83527
3766954	centrosomal protein 95kDa	CEP95	NM_138363	46.7628	83.4101	1.78368	1.78368	0.83486
3722960	G patch domain containing 8	GPATCH8	NR_036474	51.5282	91.6028	1.77772	1.77772	0.83003
2328441	protein tyrosine phosphatase type IVA, member 2	PTP4A2	NM_080391	161.423	286.873	1.77716	1.77716	0.82957
7385559	zinc finger protein 808	ZNF808	NM_001039886	132.733	235.834	1.77677	1.77677	0.82925
3578428	poly(A) polymerase alpha	PAPOLA	NM_032632	239.032	424.582	1.77626	1.77626	0.82884
2342879	triosephosphate isomerase 1	TPI1	NM_000365	368.835	655.086	1.77609	1.77609	0.82871
3667469	FtsJ methyltransferase domain containing 1	FTSJD1	NM_018348	39.3742	69.9126	1.77558	1.77558	0.8283
2731916	SDA1 domain containing 1	SDAD1	NM_018115	47.9587	85.1126	1.77471	1.77471	0.82758
2360989	misato homolog 1 (Drosophila)	MSTO1	NR_046292	78.2175	138.68	1.77302	1.77302	0.8262
3066436	pseudouridylate synthase 7 homolog (S. cerevisiae)	PUS7	ENST00000356362	109.075	193.128	1.77059	1.77059	0.82423
3819834	zinc finger protein 558	ZNF558	ENST00000301475	31.9953	56.6035	1.76912	1.76912	0.82303
3759301	chromosome 17 open reading frame 104	C17orf104	ENST00000409122	29.5388	52.2381	1.76845	1.76845	0.82249
2409395	protein tyrosine phosphatase, receptor type, F	PTPRF	NM_002840	87.9871	155.467	1.76693	1.76693	0.82124
3471586	SH2B adaptor protein 3	SH2B3	NM_005475	96.6642	170.712	1.76602	1.76602	0.82051
3684758	eukaryotic elongation factor-2 kinase	EEF2K	NM_013302	37.2183	65.5239	1.76053	1.76053	0.81601
3928545	keratin associated protein 19-6	KRTAP19-6	ENST00000334046	68.4629	120.513	1.76027	1.76027	0.8158
3439256	ribosomal protein S11	RPS11	NM_001015	54.7395	96.3485	1.76012	1.76012	0.81568
2932062	mitochondrial translational release factor 1-like	MTRF1L	NM_019041	90.1197	158.489	1.75865	1.75865	0.81447
3645769	Mediterranean fever	MEFV	ENST00000539154	57.8751	101.708	1.75737	1.75737	0.81342
3669085	adenosine deaminase, tRNA-specific 1	ADAT1	NM_012091	42.7366	75.0661	1.75649	1.75649	0.81269
3011454	DBF4 homolog (S. cerevisiae)	DBF4	AK303175	71.6602	125.845	1.75614	1.75614	0.8124
2522501	CDC-like kinase 1	CLK1	NR_027856	17.1896	30.1664	1.75493	1.75493	0.81141
3929765	SON DNA binding protein	SON	NM_032195	41.2554	72.3986	1.75489	1.75489	0.81138
3526751	growth arrest-specific 6	GAS6	AK126533	50.9126	89.3323	1.75462	1.75462	0.81116
2820022	arrestin domain containing 3	ARRDC3	NM_020801	85.9556	150.643	1.75257	1.75257	0.80947
2712203	uncharacterized LOC440993	LOC440993	AK128346	52.6707	92.2713	1.75185	1.75185	0.80888
3360724	olfactory receptor, family 56, subfamily A, member 1	OR56A1	NM_001001917	59.7058	104.584	1.75165	1.75165	0.80872
2889454	required for meiotic nuclear division 5 homolog B (S. cerevisiae	RMND5B	NM_022762	114.032	199.635	1.7507	1.7507	0.80793
2848257	chaperonin containing TCP1, subunit 5 (epsilon)	CCT5	NM_012073	369.759	646.833	1.74934	1.74934	0.80681
2535705	NADH dehydrogenase (ubiquinone) 1 alpha subcomplex, 10, 42kDa //	NDUFA10	AB209440	44.0903	76.989	1.74616	1.74616	0.80419
4042837	melanoma inhibitory activity family, member 3	MIA3	NM_198551	26.0642	45.5046	1.74586	1.74586	0.80394
2800468	NOP2/Sun RNA methyltransferase family, member 2	NSUN2	NM_017755	45.1277	78.737	1.74477	1.74477	0.80303
2326210	stathmin 1	STMN1	NM_203401	78.1362	136.215	1.7433	1.7433	0.80182
2743077	chromosome 4 open reading frame 29	C4orf29	ENST00000388795	138.956	242.194	1.74296	1.74296	0.80154
3930011	mitochondrial ribosomal protein S6	MRPS6	ENST00000483977	54.9966	95.8336	1.74253	1.74253	0.80119
3851132	zinc finger protein 833, pseudogene	ZNF833P	NR_028594	128.848	224.484	1.74224	1.74224	0.80094
3965386	zinc finger, BED-type containing 4	ZBED4	NM_014838	62.5301	108.907	1.74167	1.74167	0.80047
3533472	YTH domain family, member 2	YTHDF2	NM_016258	90.5078	157.512	1.74032	1.74032	0.79935
2451106	arginyl aminopeptidase (aminopeptidase B)	RNPEP	NM_020216	309.194	537.917	1.73974	1.73974	0.79887
2498067	four and a half LIM domains 2	FHL2	NM_001450	151.227	262.749	1.73744	1.73744	0.79697
3671809	KIAA1609	KIAA1609	NM_020947	70.4999	122.487	1.7374	1.7374	0.79693
3592362	glycine amidinotransferase (L-arginine:glycine amidinotransferase)	GATM	AK098055	63.9353	110.923	1.73492	1.73492	0.79487
2548264	striatin, calmodulin binding protein	STRN	NM_003162	211.319	366.576	1.73471	1.73471	0.79469
3617651	uncharacterized LOC100508892	LOC100508892	ENST00000569811	64.582	112.021	1.73454	1.73454	0.79456
3751299	NADH dehydrogenase (ubiquinone) Fe-S protein 5, 15kDa (NADH-coen	NDUFS5	NM_004552	69.1338	119.789	1.7327	1.7327	0.79303
3880879	N-acetylneuraminic acid phosphatase	NANP	NM_152667	45.3619	78.476	1.73	1.73	0.79077
3861879	p21 protein (Cdc42/Rac)-activated kinase 4	PAK4	NM_005884	88.0798	152.353	1.72971	1.72971	0.79053
2947032	histone cluster 1, H2bl	HIST1H2BL	NM_003519	199.825	345.538	1.72921	1.72921	0.79011
2888336	Fas associated factor family member 2	FAF2	NM_014613	94.1768	162.701	1.7276	1.7276	0.78878
3541898	DDB1 and CUL4 associated factor 5	DCAF5	NM_003861	37.1073	64.071	1.72664	1.72664	0.78797
4047409	actin filament associated protein 1	AFAP1	ENST00000360265	90.1259	155.283	1.72296	1.72296	0.78489
3294159	prolyl 4-hydroxylase, alpha polypeptide I	P4HA1	NM_000917	151.603	261.185	1.72284	1.72284	0.78478
3699705	GABA(A) receptor-associated protein-like 2	GABARAPL2	NM_007285	58.6765	101.083	1.72272	1.72272	0.78469
3566377	N(alpha)-acetyltransferase 30, NatC catalytic subunit	NAA30	NM_001011713	133.978	230.68	1.72178	1.72178	0.7839
3982203	tetratricopeptide repeat domain 3 pseudogene 1	TTC3P1	ENST00000355666	36.1958	62.3086	1.72143	1.72143	0.78361
3502596	growth hormone regulated TBC protein 1	GRTP1	NM_024719	199.492	342.664	1.71768	1.71768	0.78046
2465493	zinc finger protein 670	ZNF670	NM_033213	68.423	117.5	1.71726	1.71726	0.78011
2944025	thiopurine S-methyltransferase	TPMT	NM_000367	138.617	237.99	1.7169	1.7169	0.7798
2380588	ribosomal RNA processing 15 homolog (S. cerevisiae)	RRP15	NM_016052	73.9419	126.945	1.71682	1.71682	0.77974
2768643	triosephosphate isomerase 1 pseudogene 4	TPI1P4	ENST00000513630	76.5171	131.299	1.71594	1.71594	0.779
3570774	PDZ domain containing 11	PDZD11	NM_016484	606.835	1041.11	1.7156	1.7156	0.77874
3578426	poly(A) polymerase alpha	PAPOLA	AK302984	37.1114	63.6567	1.71528	1.71528	0.77845
3955871	SRR1 domain containing	SRRD	NM_001013694	32.4733	55.6782	1.71458	1.71458	0.77786
3989142	lysosomal-associated membrane protein 2	LAMP2	NM_002294	33.6961	57.756	1.71403	1.71403	0.77739
3645195	uncharacterized LOC645644	FLJ42627	NR_024492	39.664	67.9575	1.71333	1.71333	0.7768
2678080	phosphodiesterase 12	PDE12	NM_177966	102.072	174.834	1.71286	1.71286	0.7764
4042113	myomegalin-like	LOC728802	ENST00000469668	159.334	272.834	1.71234	1.71234	0.77597
3638902	IQ motif containing GTPase activating protein 1	IQGAP1	NM_003870	567.584	971.534	1.7117	1.7117	0.77543
2409408	lysine (K)-specific demethylase 4A	KDM4A	ENST00000481296	34.2348	58.5822	1.71119	1.71119	0.775
2794754	signal peptidase complex subunit 3 homolog (S. cerevisiae)	SPCS3	NM_021928	43.489	74.367	1.71002	1.71002	0.77401
2876306	pterin-4 alpha-carbinolamine dehydratase/dimerization cofac	PCBD2	ENST00000512783	813.196	1389.16	1.70822	1.70822	0.77254
3790578	lectin, mannose-binding, 1	LMAN1	ENST00000251047	32.2195	55.0122	1.70742	1.70742	0.77182
3856068	zinc finger protein 506	ZNF506	BC018100	88.9979	151.94	1.70723	1.70723	0.77166
3330965	olfactory receptor, family 8, subfamily U, member 1	OR8U1	NM_001005204	35.9306	61.3317	1.70695	1.70695	0.77142
2567577	chromosome 2 open reading frame 29	C2orf29	ENST00000289382	36.4422	62.118	1.70456	1.70456	0.7694
2554496	eukaryotic translation initiation factor 3, subunit F	EIF3F	ENST00000533626	349.326	595.134	1.70367	1.70367	0.76864
3942315	splicing factor 3a, subunit 1, 120kDa	SF3A1	NM_005877	34.2687	58.369	1.70328	1.70328	0.76831
2594491	basic leucine zipper and W2 domains 1	BZW1	NM_001207067	145.642	248.03	1.70301	1.70301	0.76809
2971418	nuclear undecaprenyl pyrophosphate synthase 1 homolog (S. cerevisi	NUS1	NM_138459	189.791	323.078	1.70228	1.70228	0.76747
3721499	kelch-like 11 (Drosophila)	KLHL11	NM_018143	51.5046	87.6681	1.70214	1.70214	0.76735
2828135	Lyrm7 homolog (mouse)	LYRM7	NM_181705	97.9307	166.686	1.70208	1.70208	0.7673
2666478	topoisomerase (DNA) II beta 180kDa	TOP2B	NM_001068	253.305	431.059	1.70174	1.70174	0.76701
3682703	polycystic kidney disease 1 (autosomal dominant)	PKD1	ENST00000262304	82.6281	140.608	1.7017	1.7017	0.76697
2713534	protein phosphatase 4, regulatory subunit 2	PPP4R2	ENST00000356692	86.3097	146.802	1.70087	1.70087	0.76628
2930753	LATS, large tumor suppressor, homolog 1 (Drosophila)	LATS1	ENST00000543571	313.015	532.172	1.70015	1.70015	0.76566
2338259	adenylate kinase 2	AK2	ENST00000373449	37.7399	64.1532	1.69987	1.69987	0.76543
2845681	uncharacterized LOC100506688	LOC100506688	NM_001242737	160.157	272.173	1.69942	1.69942	0.76504
2741039	uncharacterized LOC401149	FLJ14186	NR_037596	135.811	230.48	1.69706	1.69706	0.76304
3743549	chromosome 17 open reading frame 81	C17orf81	ENST00000356683	118.808	201.582	1.6967	1.6967	0.76273
2375338	ovarian cancer-related protein 1	OCR1	AF314543	248.508	421.381	1.69564	1.69564	0.76183
2388081	fumarate hydratase	FH	NM_000143	54.3832	92.1939	1.69526	1.69526	0.76151
2412651	RAB3B, member RAS oncogene family	RAB3B	NM_002867	112.7	190.988	1.69465	1.69465	0.76099
2336959	transmembrane protein 59	TMEM59	NM_004872	69.1228	117.134	1.69457	1.69457	0.76092
3630097	DIS3 mitotic control homolog (S. cerevisiae)-like	DIS3L	NM_133375	205.118	347.43	1.69381	1.69381	0.76027
2329738	splicing factor proline/glutamine-rich	SFPQ	NM_005066	94.4881	159.859	1.69185	1.69185	0.7586
2586216	Bardet-Biedl syndrome 5	BBS5	NM_152384	68.7053	116.171	1.69085	1.69085	0.75775
2778268	SWI/SNF-related, matrix-associated actin-dependent regulato	SMARCAD1	NM_001128429	26.7571	45.1959	1.68911	1.68911	0.75627
2562024	lactate dehydrogenase A pseudogene 7	LDHAP7	ENST00000398295	98.2673	165.984	1.68911	1.68911	0.75626
2504778	WD repeat domain 33	WDR33	NM_018383	54.6591	92.3174	1.68897	1.68897	0.75614
3946966	phosphomannomutase 1	PMM1	AK094811	36.6088	61.8169	1.68858	1.68858	0.75581
3730770	DDB1 and CUL4 associated factor 7	DCAF7	AK130672	41.9753	70.8625	1.68819	1.68819	0.75548
2793951	high mobility group box 2	HMGB2	ENST00000296503	415.648	701.573	1.6879	1.6879	0.75523
3474670	malectin	MLEC	NM_014730	94.8056	160.016	1.68783	1.68783	0.75517
2384597	centriole, cilia and spindle-associated protein	CCSAP	NM_145257	58.3136	98.2231	1.68439	1.68439	0.75223
3597463	ribosomal protein S27-like	RPS27L	NM_015920	35.4782	59.7568	1.68432	1.68432	0.75217
2920284	ribosomal protein L23a pseudogene 50	RPL23AP50	ENST00000434149	49.9215	84.0823	1.68429	1.68429	0.75214
3518445	DEAH (Asp-Glu-Ala-His) box polypeptide 9	DHX9	NR_033302	113.081	190.461	1.68429	1.68429	0.75214
3056308	claudin 4	CLDN4	BT006989	232.265	391.08	1.68376	1.68376	0.75169
3994196	HCLS1 associated protein X-1	HAX1	ENST00000457918	118.272	199.14	1.68374	1.68374	0.75167
2567853	mitogen-activated protein kinase kinase kinase kinase 4	MAP4K4	NM_004834	163.76	275.716	1.68366	1.68366	0.7516
3315675	interferon induced transmembrane protein 1	IFITM1	ENST00000528780	262.554	441.769	1.68258	1.68258	0.75068
4041113	karyopherin alpha 2 (RAG cohort 1, importin alpha 1)	KPNA2	NM_002266	50.7009	85.2478	1.68139	1.68139	0.74965
2533400	ADP-ribosylation factor-like 4C	ARL4C	NM_005737	79.9696	134.407	1.68072	1.68072	0.74908
2325836	chromosome 1 open reading frame 63	C1orf63	BC041843	534.49	898.285	1.68064	1.68064	0.74901
3872362	zinc finger protein 134	ZNF134	NM_003435	74.767	125.611	1.68003	1.68003	0.74849
3833357	zinc finger protein 780A	ZNF780A	NM_001142579	75.2093	126.348	1.67996	1.67996	0.74842
3989387	ribosomal protein L3 pseudogene 12	RPL3P12	ENST00000436852	168.568	283.187	1.67995	1.67995	0.74842
3532274	bromodomain adjacent to zinc finger domain, 1A	BAZ1A	NM_013448	75.5432	126.892	1.67974	1.67974	0.74823
2767237	transmembrane protein 33	TMEM33	NM_018126	65.459	109.918	1.6792	1.6792	0.74777
3961233	Smith-Magenis syndrome chromosome region, candidate 7-like	SMCR7L	NM_019008	78.8484	132.362	1.67869	1.67869	0.74733
3768533	protein kinase, cAMP-dependent, regulatory, type I, alpha (tiss	PRKAR1A	NM_002734	102.63	172.275	1.6786	1.6786	0.74726
3755646	F-box and leucine-rich repeat protein 20	FBXL20	NM_032875	68.4553	114.885	1.67825	1.67825	0.74696
3755759	cyclin-dependent kinase 12	CDK12	NM_016507	40.6147	68.1537	1.67806	1.67806	0.74679
2432181	uncharacterized LOC728875	LOC728875	ENST00000435404	42.5991	71.4578	1.67745	1.67745	0.74627
3423827	PRKC, apoptosis, WT1, regulator	PAWR	ENST00000550006	54.2079	90.8995	1.67686	1.67686	0.74577
2406510	eukaryotic translation initiation factor 2C, 1	EIF2C1	NM_012199	38.0847	63.8613	1.67682	1.67682	0.74573
2442393	pogo transposable element with KRAB domain	POGK	ENST00000367875	42.2324	70.8144	1.67677	1.67677	0.74569
2940716	desmoplakin	DSP	NM_004415	213.498	357.944	1.67656	1.67656	0.74551
3578430	poly(A) polymerase alpha	PAPOLA	NM_032632	116.451	195.219	1.6764	1.6764	0.74537
2766008	TBC1 (tre-2/USP6, BUB2, cdc16) domain family, member 1	TBC1D1	NM_015173	45.3591	76.0375	1.67635	1.67635	0.74532
2384246	tripartite motif containing 11	TRIM11	NM_145214	47.9211	80.3268	1.67622	1.67622	0.74522
3857105	zinc finger protein 91	ZNF91	NM_003430	51.5954	86.4803	1.67613	1.67613	0.74513
3871041	EPS8-like 1	EPS8L1	AK057052	78.1855	131.027	1.67585	1.67585	0.74489
2412700	basic transcription factor 3-like 4	BTF3L4	NM_152265	176.769	296.207	1.67568	1.67568	0.74474
2859732	peptidylprolyl isomerase domain and WD repeat containing 1	PPWD1	NM_015342	55.551	93.0265	1.67461	1.67461	0.74383
2539508	inhibitor of DNA binding 2, dominant negative helix-loop-helix prot	ID2	NM_002166	83.5461	139.839	1.6738	1.6738	0.74312
3603456	cholinergic receptor, nicotinic, alpha 3 (neuronal)	CHRNA3	NM_000743	104.27	174.467	1.67322	1.67322	0.74263
3041369	KLHL7 antisense RNA 1 (non-protein coding)	KLHL7-AS1	NR_046220	229.39	383.747	1.6729	1.6729	0.74235
2813442	centromere protein H	CENPH	NM_022909	140.71	235.39	1.67287	1.67287	0.74233
3644709	ATP-binding cassette, sub-family A (ABC1), member 3	ABCA3	NM_001089	139.6	233.413	1.67201	1.67201	0.74158
2358153	mitochondrial ribosomal protein S21	MRPS21	NM_018997	120.246	200.998	1.67155	1.67155	0.74119
2777232	heat shock protein 90kDa alpha (cytosolic), class B member 3,	HSP90AB3P	NR_036694	156.038	260.8	1.67139	1.67139	0.74105
3984462	tetraspanin 6	TSPAN6	NM_003270	27.6719	46.2426	1.67111	1.67111	0.7408
2478894	cytochrome c oxidase subunit VIIa polypeptide 2 like	COX7A2L	ENST00000378669	132.943	222.082	1.67051	1.67051	0.74029
3490367	WD repeat and FYVE domain containing 2	WDFY2	AK309815	36.0258	60.1703	1.6702	1.6702	0.74002
3617872	U2 small nuclear RNA auxiliary factor 1	U2AF1	ENST00000459639	52.8961	88.2999	1.6693	1.6693	0.73925
2359360	late cornified envelope 2B	LCE2B	NM_014357	34.3034	57.1963	1.66736	1.66736	0.73757
3907144	serine/threonine kinase 4	STK4	NM_006282	93.431	155.713	1.66662	1.66662	0.73692
2824867	autophagy related 12	ATG12	NR_033362	73.0094	121.582	1.66528	1.66528	0.73577
2627467	proteasome (prosome, macropain) 26S subunit, non-ATPase, 6	PSMD6	NM_014814	75.1421	125.078	1.66455	1.66455	0.73513
2433881	neuroblastoma breakpoint family, member 23	NBPF23	GQ131873	51.5018	85.6749	1.66353	1.66353	0.73425
2747413	SH3 domain containing 19	SH3D19	NM_001009555	91.2347	151.767	1.66347	1.66347	0.7342
3439374	zinc finger protein 140	ZNF140	ENST00000429434	154.946	257.713	1.66324	1.66324	0.734
3744457	nudE nuclear distribution E homolog (A. nidulans)-like 1	NDEL1	NM_001025579	33.5439	55.7678	1.66253	1.66253	0.73338
2480589	cysteine-rich PDZ-binding protein	CRIPT	NM_014171	183.658	305.276	1.66219	1.66219	0.73309
2571961	HBV preS1-transactivated protein 4	PS1TP4	AY427952	55.9129	92.8764	1.6611	1.6611	0.73213
4022914	family with sequence similarity 127, member A	FAM127A	NM_001078171	100.744	167.334	1.66099	1.66099	0.73204
2807674	ribosomal protein L37	RPL37	ENST00000274242	69.3604	115.203	1.66095	1.66095	0.732
2427789	choline/ethanolamine phosphotransferase 1	CEPT1	NM_006090	38.0454	63.1758	1.66053	1.66053	0.73165
3317650	asparagine-linked glycosylation 1-like pseudogene	LOC650368	AK123648	203.239	337.242	1.65934	1.65934	0.73061
3840554	endogenous retrovirus group FRD, member 2	ERVFRD-2	AK127846	146.716	243.327	1.65849	1.65849	0.72987
3706814	zinc finger, ZZ-type with EF-hand domain 1	ZZEF1	NM_015113	106.004	175.568	1.65623	1.65623	0.72791
3684477	methyltransferase like 9	METTL9	NM_016025	73.3706	121.469	1.65557	1.65557	0.72732
2777560	family with sequence similarity 13, member A	FAM13A	NM_014883	90.622	150.007	1.65532	1.65532	0.7271
2947073	histone cluster 1, H1b	HIST1H1B	NM_005322	694.1	1147.68	1.65353	1.65353	0.7255
2442785	myelin protein zero-like 1	MPZL1	NM_003953	221.383	365.376	1.65042	1.65042	0.72284
2705148	ribosomal protein L22-like 1	RPL22L1	NM_001099645	59.2503	97.7836	1.65035	1.65035	0.72277
2329662	zinc finger, MYM-type 6	ZMYM6	NM_007167	67.7252	111.657	1.64868	1.64868	0.72131
2350674	sortilin 1	SORT1	NM_002959	122.207	201.467	1.64858	1.64858	0.72122
3801755	uncharacterized LOC729950	LOC729950	NR_040033	44.9123	74.0306	1.64833	1.64833	0.72101
3500407	arginine and glutamate rich 1	ARGLU1	BC071587	47.8196	78.8178	1.64823	1.64823	0.72092
2897624	E2F3 intronic transcript 1 (non-protein coding)	E2F3-IT1	ENST00000433182	206.053	339.578	1.64801	1.64801	0.72073
2548402	eukaryotic translation initiation factor 2-alpha kinase 2	EIF2AK2	ENST00000233057	249.333	410.819	1.64767	1.64767	0.72043
2401982	chloride intracellular channel 4	CLIC4	NM_013943	183.312	301.89	1.64687	1.64687	0.71972
2355615	SEC22 vesicle trafficking protein homolog B (S. cerevisiae) (gen	SEC22B	NM_004892	304.959	502.218	1.64684	1.64684	0.7197
4010810	mortality factor 4 like 1 pseudogene 5	MORF4L1P5	ENST00000433352	42.4476	69.8743	1.64613	1.64613	0.71908
3870430	myeloid-associated differentiation marker	MYADM	NM_001020818	110.294	181.538	1.64596	1.64596	0.71892
2550120	echinoderm microtubule associated protein like 4	EML4	NM_019063	87.9932	144.825	1.64587	1.64587	0.71885
2908142	polymerase (DNA directed), eta	POLH	NM_006502	48.9521	80.518	1.64484	1.64484	0.71794
3592009	spastic paraplegia 11 (autosomal recessive)	SPG11	NM_025137	51.7042	84.9935	1.64384	1.64384	0.71707
3596391	annexin A2	ANXA2	NM_001002858	70.4628	115.826	1.64379	1.64379	0.71702
2406514	eukaryotic translation initiation factor 2C, 1	EIF2C1	NM_012199	53.0665	87.2165	1.64353	1.64353	0.7168
2700585	profilin 2	PFN2	ENST00000239940	190.382	312.775	1.64288	1.64288	0.71623
2461717	translocase of outer mitochondrial membrane 20 homolog (yeast) /	TOMM20	NM_014765	168.744	277.163	1.64251	1.64251	0.7159
2492030	receptor accessory protein 1	REEP1	NM_001164730	66.1629	108.67	1.64246	1.64246	0.71586
3488014	nuclear fragile X mental retardation protein interacting protein	NUFIP1	NM_012345	24.3262	39.9521	1.64234	1.64234	0.71576
3560948	KIAA0391	KIAA0391	NM_014672	52.2765	85.8336	1.64191	1.64191	0.71538
3578391	adenylate kinase 7	AK7	NM_152327	43.4716	71.342	1.64112	1.64112	0.71468
3897488	DnaJ (Hsp40) homolog, subfamily C, member 9	DNAJC9	ENST00000372950	136.536	223.968	1.64036	1.64036	0.71401
2720243	DDB1 and CUL4 associated factor 16	DCAF16	NM_017741	92.2029	151.185	1.6397	1.6397	0.71343
3482922	mitochondrial translational initiation factor 3	MTIF3	AK090995	73.9788	121.264	1.63917	1.63917	0.71297
4045676	S100 calcium binding protein A13	S100A13	ENST00000339556	144.984	237.651	1.63915	1.63915	0.71295
3440998	ACAH3104	LOC100128816	AY358109	63.5822	104.117	1.63753	1.63753	0.71151
2477190	fasciculation and elongation protein zeta 2 (zygin II)	FEZ2	NM_005102	110.959	181.696	1.6375	1.6375	0.7115
2567579	chromosome 2 open reading frame 29	C2orf29	ENST00000289382	57.1262	93.5425	1.63747	1.63747	0.71147
2529484	phenylalanyl-tRNA synthetase, beta subunit	FARSB	NM_005687	229.742	376.144	1.63725	1.63725	0.71127
3470827	methylmalonic aciduria (cobalamin deficiency) cblB type	MMAB	NM_052845	84.3994	138.159	1.63697	1.63697	0.71103
3824926	jun D proto-oncogene	JUND	NM_005354	142.225	232.731	1.63636	1.63636	0.71049
2569626	RAN binding protein 2	RANBP2	NM_006267	298.199	487.082	1.63342	1.63342	0.70789
2951979	serine/arginine-rich splicing factor 3	SRSF3	NR_036610	80.9753	132.18	1.63235	1.63235	0.70695
2562683	pentatricopeptide repeat domain 3	PTCD3	NM_017952	52.3697	85.4211	1.63112	1.63112	0.70586
2853349	LMBR1 domain containing 2	LMBRD2	ENST00000296603	78.7993	128.532	1.63112	1.63112	0.70587
2494605	KAT8 regulatory NSL complex subunit 3	KANSL3	NM_001115016	48.8701	79.7045	1.63094	1.63094	0.70571
2432503	notch 2 N-terminal like	NOTCH2NL	NM_203458	34.825	56.7867	1.63062	1.63062	0.70543
3816660	zinc finger protein 554	ZNF554	NM_001102651	43.9481	71.6398	1.63009	1.63009	0.70496
2529771	WD repeat and FYVE domain containing 1	WDFY1	NM_020830	80.8474	131.774	1.62991	1.62991	0.70479
2576514	guanine nucleotide binding protein (G protein), q polypeptide	GNAQ	NM_002072	131.662	214.437	1.62869	1.62869	0.70371
2602346	ArfGAP with FG repeats 1	AGFG1	NM_001135187	184.601	300.585	1.62829	1.62829	0.70336
2703210	structural maintenance of chromosomes 4	SMC4	NM_005496	69.0974	112.452	1.62744	1.62744	0.7026
3469832	uncharacterized LOC728705	LOC728705	AK055712	46.135	75.0708	1.6272	1.6272	0.70239
3197479	insulin-like 6	INSL6	ENST00000381641	44.847	72.9603	1.62687	1.62687	0.7021
2670234	ribosomal protein L14	RPL14	NM_001034996	128.022	208.173	1.62607	1.62607	0.70139
2764464	recombination signal binding protein for immunoglobulin kappa J re	RBPJ	NM_005349	77.6336	126.155	1.62499	1.62499	0.70044
3521957	muscleblind-like splicing regulator 2	MBNL2	NM_144778	79.0734	128.46	1.62457	1.62457	0.70006
3683195	coenzyme Q7 homolog, ubiquinone (yeast)	COQ7	NM_016138	74.4505	120.911	1.62403	1.62403	0.69959
2709120	transformer 2 beta homolog (Drosophila)	TRA2B	AB209208	319.431	518.654	1.62369	1.62369	0.69927
3996118	methyl CpG binding protein 2 (Rett syndrome)	MECP2	NM_004992	27.0927	43.9704	1.62296	1.62296	0.69863
3532086	egl nine homolog 3 (C. elegans)	EGLN3	NM_022073	51.8244	84.1015	1.62282	1.62282	0.6985
2773480	epiregulin	EREG	NM_001432	49.7671	80.7623	1.62281	1.62281	0.69849
3715777	RAB34, member RAS oncogene family	RAB34	NM_031934	85.7289	139.104	1.6226	1.6226	0.69831
3696552	nuclear import 7 homolog (S. cerevisiae)	NIP7	NM_016101	143.775	233.186	1.62188	1.62188	0.69767
3840944	zinc finger protein 525	ZNF525	NR_003699	47.5792	77.1444	1.62139	1.62139	0.69723
3288013	BMS1 pseudogene 1	BMS1P1	NR_026566	53.1855	86.2134	1.621	1.621	0.69688
3838376	SMT3 suppressor of mif two 3 homolog 1 (S. cerevisiae)	SUMO1	NM_003352	64.224	104.094	1.6208	1.6208	0.69671
3735542	uncharacterized LOC100507246	LOC100507246	NR_038108	111.369	180.467	1.62044	1.62044	0.69639
3461596	RAB3A interacting protein (rabin3)	RAB3IP	ENST00000247833	38.9745	63.1473	1.62022	1.62022	0.69619
3511591	fatty acid binding protein 3, pseudogene 2	FABP3P2	ENST00000458199	46.9515	76.066	1.6201	1.6201	0.69608
3621922	CTD (carboxy-terminal domain, RNA polymerase II, polypeptide A)	CTDSPL2	NM_016396	68.4885	110.954	1.62005	1.62005	0.69603
3807253	CBP80/20-dependent translation initiation factor	CTIF	NM_014772	135.15	218.756	1.61861	1.61861	0.69476
2427684	uncharacterized LOC100506293	LOC100506293	ENST00000440689	183.269	296.589	1.61833	1.61833	0.6945
3439972	ELKS/RAB6-interacting/CAST family member 1	ERC1	NR_027946	39.2924	63.5848	1.61825	1.61825	0.69443
3980880	zinc finger, MYM-type 3	ZMYM3	ENST00000373998	104.845	169.66	1.61821	1.61821	0.69439
3872788	zinc finger protein 544	ZNF544	NM_014480	52.4118	84.801	1.61798	1.61798	0.69419
3982038	KIAA2022	KIAA2022	NM_001008537	265.972	430.226	1.61756	1.61756	0.69382
2523144	NOP58 ribonucleoprotein homolog (yeast)	NOP58	ENST00000264279	220.86	357.23	1.61745	1.61745	0.69372
2732039	sorting nexin 5	SNX5	NM_152227	368.234	595.588	1.61741	1.61741	0.69369
2460292	component of oligomeric golgi complex 2	COG2	NM_007357	55.0111	88.9307	1.6166	1.6166	0.69296
3696697	NIN1/RPN12 binding protein 1 homolog (S. cerevisiae)	NOB1	NM_014062	240.406	388.392	1.61556	1.61556	0.69204
2540001	Kruppel-like factor 11	KLF11	NM_003597	43.1937	69.7702	1.61528	1.61528	0.69179
3548323	chromosome 14 open reading frame 102	C14orf102	ENST00000354366	56.906	91.9145	1.6152	1.6152	0.69171
3932917	placenta-specific 4	PLAC4	NM_182832	99.9365	161.401	1.61504	1.61504	0.69157
4012738	up-regulated during skeletal muscle growth 5 homolog (mouse) /	USMG5	NM_001206427	112.668	181.955	1.61496	1.61496	0.6915
3472132	protein tyrosine phosphatase, non-receptor type 11	PTPN11	NM_002834	66.66	107.644	1.61483	1.61483	0.69138
3848628	leucine rich repeat containing 8 family, member E	LRRC8E	NM_025061	40.6006	65.5553	1.61463	1.61463	0.69121
3603151	TBC1 domain family, member 2B	TBC1D2B	ENST00000418039	69.6451	112.441	1.61448	1.61448	0.69107
2382247	uncharacterized LOC100287934	LOC100287934	AK290103	84.7458	136.819	1.61445	1.61445	0.69105
2559807	MOB kinase activator 1A	MOB1A	ENST00000396049	194.051	313.139	1.6137	1.6137	0.69037
2723516	uncharacterized LOC100508631	LOC100508631	ENST00000562049	76.6769	123.713	1.61343	1.61343	0.69013
2934594	lipoprotein, Lp(a)-like 2, pseudogene	LPAL2	NR_028093	39.583	63.8471	1.61299	1.61299	0.68974
3714875	ubiquitin B	UBB	NM_018955	83.6498	134.812	1.61162	1.61162	0.68851
2820024	arrestin domain containing 3	ARRDC3	NM_020801	68.4064	110.089	1.60933	1.60933	0.68646
3944390	apolipoprotein L, 4	APOL4	NM_030643	26.3586	42.4085	1.60891	1.60891	0.68608
3720999	topoisomerase (DNA) II alpha 170kDa	TOP2A	ENST00000269577	51.4536	82.7731	1.60869	1.60869	0.68589
2496675	cellular repressor of E1A-stimulated genes 2	CREG2	NM_153836	42.3896	68.1669	1.6081	1.6081	0.68536
3619715	serine peptidase inhibitor, Kunitz type 1	SPINT1	NM_181642	66.3654	106.651	1.60703	1.60703	0.68439
2992766	nucleoporin like 2	NUPL2	NM_007342	83.6562	134.384	1.60639	1.60639	0.68382
3893056	death inducer-obliterator 1	DIDO1	NM_022105	36.0881	57.9674	1.60628	1.60628	0.68372
2386357	translocase of outer mitochondrial membrane 20 homolog (yeast) /	TOMM20	NM_014765	90.1172	144.751	1.60626	1.60626	0.6837
3999146	transducin (beta)-like 1X-linked	TBL1X	NM_005647	124.479	199.91	1.60597	1.60597	0.68345
3704565	trafficking protein particle complex 2-like	TRAPPC2L	ENST00000301021	50.747	81.4922	1.60585	1.60585	0.68334
3824314	family with sequence similarity 125, member A	FAM125A	ENST00000534306	105.708	169.656	1.60495	1.60495	0.68253
3909320	par-6 partitioning defective 6 homolog beta (C. elegans)	PARD6B	NM_032521	20.9487	33.617	1.60472	1.60472	0.68233
3722353	vesicle amine transport protein 1 homolog (T. californica)	VAT1	NM_006373	169.688	272.298	1.60469	1.60469	0.6823
2866740	ARRDC3 antisense RNA 1 (non-protein coding)	ARRDC3-AS1	NR_027435	83.4656	133.888	1.60411	1.60411	0.68177
3458394	neurexophilin 4	NXPH4	NM_007224	82.4879	132.317	1.60407	1.60407	0.68174
2356600	neuroblastoma breakpoint family, member 9	NBPF9	ENST00000473761	50.074	80.3057	1.60373	1.60373	0.68144
2434096	histone cluster 2, H2bc (pseudogene)	HIST2H2BC	NR_036461	220.229	353.104	1.60334	1.60334	0.68109
2679853	PSMD6 antisense RNA 2 (non-protein coding)	PSMD6-AS2	NR_038286	68.0135	108.988	1.60245	1.60245	0.68028
3789095	transcription factor 4	TCF4	NM_001243234	39.9549	63.996	1.6017	1.6017	0.67961
3080283	X-ray repair complementing defective repair in Chinese hamster ce	XRCC2	NM_005431	296.016	474.088	1.60157	1.60157	0.67948
3668734	ring finger and WD repeat domain 3	RFWD3	NM_018124	57.3352	91.8164	1.60139	1.60139	0.67933
2432702	ring finger protein 115	RNF115	NM_014455	27.5676	44.1402	1.60117	1.60117	0.67912
2319871	DNA fragmentation factor, 45kDa, alpha polypeptide	DFFA	ENST00000377038	40.4206	64.7115	1.60095	1.60095	0.67893
3658920	vacuolar protein sorting 35 homolog (S. cerevisiae)	VPS35	NM_018206	184.769	295.8	1.60091	1.60091	0.6789
2379811	protein tyrosine phosphatase, non-receptor type 14	PTPN14	NM_005401	79.349	127.018	1.60075	1.60075	0.67875
4026661	solute carrier family 6 (neurotransmitter transporter, creatine)	SLC6A8	NM_005629	66.9184	107.109	1.60059	1.60059	0.6786
3318967	olfactory receptor, family 10, subfamily A, member 2	OR10A2	ENST00000307322	64.3813	102.959	1.5992	1.5992	0.67735
3723476	Rho GTPase activating protein 27	ARHGAP27	NM_199282	103.036	164.771	1.59917	1.59917	0.67732
3204987	olfactory receptor, family 13, subfamily J, member 1	OR13J1	ENST00000377981	96.6106	154.478	1.59898	1.59898	0.67715
2494701	lectin, mannose-binding 2-like	LMAN2L	NR_024518	137.135	219.262	1.59888	1.59888	0.67706
3750515	nemo-like kinase	NLK	NM_016231	81.2469	129.901	1.59884	1.59884	0.67703
3893835	uridine-cytidine kinase 1-like 1	UCKL1	NM_017859	90.2966	144.359	1.59872	1.59872	0.67692
3465982	CASP2 and RIPK1 domain containing adaptor with death domain	CRADD	NM_003805	90.6566	144.932	1.59869	1.59869	0.67689
3471192	ATPase, Ca++ transporting, cardiac muscle, slow twitch 2	ATP2A2	NM_170665	75.3105	120.388	1.59856	1.59856	0.67677
3733833	solute carrier family 39 (metal ion transporter), member 11	SLC39A11	NM_001159770	84.0031	134.277	1.59848	1.59848	0.6767
2658701	ATPase type 13A3	ATP13A3	NM_024524	59.5814	95.2139	1.59805	1.59805	0.67631
2617793	activin A receptor, type IIB	ACVR2B	NM_001106	331.915	530.357	1.59787	1.59787	0.67615
3839053	AKT1 substrate 1 (proline-rich)	AKT1S1	NM_032375	75.2871	120.233	1.597	1.597	0.67536
2747385	ribosomal protein S3A	RPS3A	NM_001267699	234.139	373.75	1.59628	1.59628	0.67471
2899772	histone cluster 1, H2ah	HIST1H2AH	NM_080596	495.297	790.072	1.59515	1.59515	0.67369
3825584	MEF2BNB-MEF2B readthrough	MEF2BNB-MEF2B	NR_027307	140.956	224.785	1.59471	1.59471	0.6733
3581380	chromosome 14 open reading frame 79	C14orf79	ENST00000547315	78.9118	125.808	1.59429	1.59429	0.67291
2423829	Rho GTPase activating protein 29	ARHGAP29	NM_004815	263.142	419.475	1.59411	1.59411	0.67274
2565510	cyclin M4	CNNM4	NM_020184	119.793	190.859	1.59323	1.59323	0.67196
3950322	bromodomain containing 1	BRD1	NM_014577	42.5483	67.7543	1.59241	1.59241	0.67121
3798743	uncharacterized LOC497259	C18orf61	NR_049896	50.4681	80.3341	1.59178	1.59178	0.67064
3450164	FYVE, RhoGEF and PH domain containing 4	FGD4	NM_139241	64.1448	102.076	1.59133	1.59133	0.67024
2863730	adaptor-related protein complex 3, beta 1 subunit	AP3B1	ENST00000255194	303.094	482.321	1.59133	1.59133	0.67023
3951425	YME1-like 1 (S. cerevisiae)	YME1L1	NM_139312	105.717	168.137	1.59045	1.59045	0.66943
2806567	NAD kinase domain containing 1	NADKD1	NM_001085411	73.3736	116.682	1.59025	1.59025	0.66925
3605140	actin, alpha 2, smooth muscle, aorta pseudogene	LOC283693	NR_036446	34.7011	55.1806	1.59017	1.59017	0.66918
2633830	family with sequence similarity 175, member A	FAM175A	NM_139076	85.1633	135.423	1.59017	1.59017	0.66917
3544674	chromosome 14 open reading frame 1	C14orf1	ENST00000256319	50.8005	80.7746	1.59004	1.59004	0.66906
2562341	gamma-glutamyl carboxylase	GGCX	NM_000821	528.863	840.888	1.59	1.59	0.66902
2425212	dihydrolipoamide branched chain transacylase E2	DBT	NM_001918	139.73	222.164	1.58994	1.58994	0.66898
3982741	WW domain binding protein 11	WBP11	NM_016312	198.334	315.335	1.58991	1.58991	0.66895
2880905	casein kinase 1, alpha 1	CSNK1A1	NM_001025105	191.683	304.707	1.58964	1.58964	0.6687
3533570	F-box protein 33	FBXO33	NM_203301	62.007	98.5463	1.58928	1.58928	0.66837
2353287	vang-like 1 (van gogh, Drosophila)	VANGL1	NM_138959	143.392	227.856	1.58905	1.58905	0.66816
2510456	N-myc (and STAT) interactor	NMI	BC021987	43.095	68.4567	1.58851	1.58851	0.66767
3076489	mitochondrial ribosomal protein S33	MRPS33	NM_016071	72.0667	114.439	1.58795	1.58795	0.66717
3869972	ZNF816-ZNF321P readthrough	ZNF816-ZNF321P	CR749224	71.4766	113.481	1.58767	1.58767	0.66691
3582702	immunoglobulin heavy variable (II)-65-1 (pseudogene)	IGHVII-65-1	ENST00000519992	93.2247	148	1.58756	1.58756	0.66681
2850326	ferritin, heavy polypeptide 1	FTH1	NM_002032	726.934	1153.66	1.58703	1.58703	0.66632
2649605	arginine/serine-rich coiled-coil 1	RSRC1	ENST00000464171	36.0124	57.1361	1.58657	1.58657	0.66591
3710943	elaC homolog 2 (E. coli)	ELAC2	NM_018127	83.4182	132.33	1.58635	1.58635	0.66571
2477334	uncharacterized LOC100505876	LOC100505876	NR_037879	146.741	232.763	1.58622	1.58622	0.66559
2810864	RAB3C, member RAS oncogene family	RAB3C	ENST00000282878	46.6149	73.8896	1.5851	1.5851	0.66458
2947095	histone cluster 1, H3j	HIST1H3J	NM_003535	1523.95	2415.49	1.58506	1.58506	0.6645
2555685	spermatid perinuclear RNA binding protein	STRBP	ENST00000447404	103.532	164.094	1.58497	1.58497	0.66445
3217702	uncharacterized LOC441461	LOC441461	NR_038853	39.7656	63.0188	1.58475	1.58475	0.66426
3928068	ubiquitin specific peptidase 16	USP16	NM_001001992	104.404	165.333	1.58359	1.58359	0.66319
3808041	SMAD family member 4	SMAD4	U44378	129.818	205.541	1.5833	1.5833	0.66293
2932073	mitochondrial translational release factor 1-like	MTRF1L	NM_019041	80.0389	126.621	1.58199	1.58199	0.66174
2781376	oligosaccharyltransferase complex subunit	OSTC	NM_021227	53.7123	84.9617	1.58179	1.58179	0.66156
3541820	zinc finger protein 36, C3H type-like 1	ZFP36L1	NM_004926	142.718	225.75	1.58179	1.58179	0.66156
2899216	histone cluster 2, H4b	HIST2H4B	ENST00000360441	957.375	1513.63	1.58107	1.58107	0.66086
2952679	glyoxalase I	GLO1	NM_006708	788.256	1246.1	1.58083	1.58083	0.66068
2526711	ATP-binding cassette, sub-family A (ABC1), member 12	ABCA12	NM_173076	55.1833	87.2292	1.58072	1.58072	0.66058
4039180	hect domain and RLD 2 pseudogene 7	HERC2P7	NR_036470	129.012	203.841	1.58002	1.58002	0.65994
3888896	activity-dependent neuroprotector homeobox	ADNP	NM_015339	85.9967	135.839	1.57958	1.57958	0.65954
3494778	endothelin receptor type B	EDNRB	NM_003991	98.3764	155.365	1.57929	1.57929	0.65928
2633970	zinc finger and BTB domain containing 11	ZBTB11	NM_014415	68.4297	108.044	1.57891	1.57891	0.65893
2346689	KIAA1107	KIAA1107	ENST00000409154	79.2122	125.053	1.57872	1.57872	0.65875
2550739	pleckstrin homology domain containing, family H (with MyTH4 dom	PLEKHH2	NM_172069	45.4016	71.6736	1.57866	1.57866	0.6587
2380582	ribosomal RNA processing 15 homolog (S. cerevisiae)	RRP15	NM_016052	175.453	276.873	1.57804	1.57804	0.65814
2947100	histone cluster 1, H2am	HIST1H2AM	NM_003514	338.347	533.887	1.57793	1.57793	0.65803
2320174	mechanistic target of rapamycin (serine/threonine kinase)	MTOR	NM_004958	112.657	177.677	1.57716	1.57716	0.65732
2654447	fragile X mental retardation, autosomal homolog 1	FXR1	NM_005087	107.865	170.058	1.57659	1.57659	0.6568
2423175	family with sequence similarity 69, member A	FAM69A	NM_001006605	127.13	200.415	1.57647	1.57647	0.65669
3726298	transmembrane protein 92	TMEM92	NM_153229	254.777	401.406	1.57552	1.57552	0.65583
2659338	transferrin receptor (p90, CD71)	TFRC	NM_003234	182.17	286.867	1.57472	1.57472	0.6551
2624208	inter-alpha-trypsin inhibitor heavy chain family, member 4	ITIH4	NM_002218	58.006	91.2397	1.57295	1.57295	0.65346
2517013	metaxin 2	MTX2	NR_027850	134.545	211.631	1.57295	1.57295	0.65347
2739206	phospholipase A2, group XIIA	PLA2G12A	NM_030821	65.1855	102.49	1.57228	1.57228	0.65286
3535695	nidogen 2 (osteonidogen)	NID2	ENST00000556686	73.6289	115.756	1.57215	1.57215	0.65274
2495806	mitochondrial ribosomal protein L30	MRPL30	NM_145212	307.295	482.967	1.57167	1.57167	0.6523
3542645	mitogen-activated protein kinase kinase kinase 9	MAP3K9	NM_033141	102.698	161.375	1.57135	1.57135	0.65201
3739776	vacuolar protein sorting 53 homolog (S. cerevisiae)	VPS53	ENST00000575100	31.4991	49.4857	1.57101	1.57101	0.6517
2540578	E2F transcription factor 6	E2F6	NR_003094	59.8297	93.9877	1.57093	1.57093	0.65161
2910532	glial cells missing homolog 1 (Drosophila)	GCM1	NM_003643	167.019	262.334	1.57069	1.57069	0.65139
2432436	SEC22 vesicle trafficking protein homolog B (S. cerevisiae) (gene	SEC22B	BC001364	68.3529	107.357	1.57063	1.57063	0.65134
3280704	chromosome 10 open reading frame 113	C10orf113	NM_001010896	46.1248	72.4433	1.57059	1.57059	0.65131
3990691	E74-like factor 4 (ets domain transcription factor)	ELF4	NM_001421	71.0641	111.567	1.56995	1.56995	0.65072
2990342	transmembrane protein 106B	TMEM106B	NM_018374	212.95	334.309	1.5699	1.5699	0.65067
2708364	eukaryotic translation elongation factor 1 alpha 1	EEF1A1	BC111051	124.172	194.886	1.56948	1.56948	0.65029
3777087	l(3)mbt-like 4 (Drosophila)	L3MBTL4	NM_173464	33.2283	52.1505	1.56946	1.56946	0.65027
3839784	sialic acid binding Ig-like lectin 10	SIGLEC10	NM_033130	64.8305	101.733	1.56922	1.56922	0.65005
3760485	ribosomal protein S7	RPS7	NM_001011	114.494	179.578	1.56846	1.56846	0.64934
2360452	CDC28 protein kinase regulatory subunit 1B	CKS1B	NR_024163	103.919	162.958	1.56814	1.56814	0.64905
3730871	STE20-related kinase adaptor alpha	STRADA	AK128173	74.9299	117.479	1.56785	1.56785	0.64879
3697928	increased sodium tolerance 1 homolog (yeast)	IST1	NM_014761	64.9911	101.831	1.56684	1.56684	0.64786
3899402	ovo-like 2 (Drosophila)	OVOL2	ENST00000486776	70.4569	110.386	1.56672	1.56672	0.64774
3597272	talin 2	TLN2	NM_015059	122.416	191.763	1.56648	1.56648	0.64753
3816699	zinc finger protein 57	ZNF57	NM_173480	147.442	230.903	1.56606	1.56606	0.64714
3954162	ubiquitin-conjugating enzyme E2L 3	UBE2L3	ENST00000342192	81.6256	127.805	1.56575	1.56575	0.64685
2639417	protein tyrosine phosphatase-like (proline instead of catal	PTPLB	ENST00000383657	241.984	378.875	1.5657	1.5657	0.64681
2967818	prenyl (decaprenyl) diphosphate synthase, subunit 2	PDSS2	NM_020381	97.7273	152.96	1.56517	1.56517	0.64632
2728224	signal recognition particle 72kDa	SRP72	NM_006947	220.545	345.129	1.56488	1.56488	0.64606
2460622	translin-associated factor X	TSNAX	NM_005999	70.7305	110.682	1.56485	1.56485	0.64602
3698051	haptoglobin-related protein	HPR	NM_020995	75.5584	118.195	1.56428	1.56428	0.64551
2811745	importin 11	IPO11	NM_001134779	213.34	333.615	1.56377	1.56377	0.64503
2367943	ring finger and CCCH-type domains 1	RC3H1	BC136784	35.1919	55.0092	1.56312	1.56312	0.64443
3458697	solute carrier family 26, member 10	SLC26A10	NM_133489	84.8881	132.67	1.56288	1.56288	0.64421
3994492	chromosome X open reading frame 40A	CXorf40A	NM_001171909	143.988	224.956	1.56233	1.56233	0.6437
2962132	ELOVL fatty acid elongase 4	ELOVL4	AY037298	643.314	1004.67	1.56171	1.56171	0.64312
2425007	ferric-chelate reductase 1	FRRS1	NM_001013660	385.65	602.205	1.56154	1.56154	0.64296
2900829	olfactory receptor, family 10, subfamily C, member 1	OR10C1	ENST00000377138	86.0039	134.287	1.56141	1.56141	0.64285
2854092	leukemia inhibitory factor receptor alpha	LIFR	NM_002310	118.537	185.084	1.56141	1.56141	0.64285
3998560	steroid sulfatase (microsomal), isozyme S	STS	NM_000351	196.215	306.365	1.56138	1.56138	0.64282
2708922	insulin-like growth factor 2 mRNA binding protein 2	IGF2BP2	NM_006548	124.009	193.481	1.56022	1.56022	0.64175
2862185	transportin 1	TNPO1	NM_002270	47.752	74.4897	1.55993	1.55993	0.64148
2461755	RNA binding motif protein 34	RBM34	ENST00000408888	71.2071	111.077	1.55993	1.55993	0.64147
2380983	glutamyl-prolyl-tRNA synthetase	EPRS	NM_004446	100.002	155.948	1.55945	1.55945	0.64103
3659046	DnaJ (Hsp40) homolog, subfamily A, member 2	DNAJA2	NM_005880	51.0058	79.5324	1.55928	1.55928	0.64088
3360587	olfactory receptor, family 52, subfamily H, member 1	OR52H1	ENST00000322653	55.8657	87.0661	1.5585	1.5585	0.64015
2829253	protein phosphatase 2, catalytic subunit, alpha isozyme	PPP2CA	NM_002715	115.206	179.516	1.55823	1.55823	0.6399
3279108	N-myristoyltransferase 2	NMT2	NM_004808	64.0018	99.7165	1.55803	1.55803	0.63972
3806903	SMAD family member 2	SMAD2	ENST00000262160	68.8932	107.291	1.55735	1.55735	0.6391
2437893	ubiquilin 4	UBQLN4	ENST00000368309	94.8766	147.739	1.55718	1.55718	0.63893
3889141	ATPase, class II, type 9A	ATP9A	NM_006045	42.0499	65.4581	1.55667	1.55667	0.63847
3460631	RNA binding motif, single stranded interacting protein 1	RBMS1	NM_016836	334.307	520.354	1.55652	1.55652	0.63832
3106243	receptor-interacting serine-threonine kinase 2	RIPK2	NM_003821	149.877	233.287	1.55651	1.55651	0.63832
2794762	signal peptidase complex subunit 3 homolog (S. cerevisiae)	SPCS3	NM_021928	57.7208	89.8328	1.55633	1.55633	0.63815
2844838	uncharacterized LOC100859930	LOC100859930	NR_045680	64.2796	100.031	1.55619	1.55619	0.63802
2555905	EH domain binding protein 1	EHBP1	NM_015252	97.0556	150.941	1.55519	1.55519	0.6371
2375784	long intergenic non-protein coding RNA 260	LINC00260	NR_046213	117.612	182.62	1.55273	1.55273	0.63481
2631845	charged multivesicular body protein 2B	CHMP2B	ENST00000471660	205.556	319.064	1.55219	1.55219	0.63431
3563574	ADP-ribosylation factor 6	ARF6	NM_001663	37.9774	58.9312	1.55174	1.55174	0.63389
2444451	centromere protein L	CENPL	NM_001127181	211.893	328.707	1.55129	1.55129	0.63347
2423102	uncharacterized LOC100652901	LOC100652901	AK130452	133.334	206.834	1.55125	1.55125	0.63343
2620245	KIAA1143	KIAA1143	NM_020696	74.35	115.304	1.55082	1.55082	0.63304
3802924	desmocollin 3	DSC3	NM_024423	147.742	229.101	1.55068	1.55068	0.6329
3842004	protein phosphatase 1, regulatory subunit 12C	PPP1R12C	NM_017607	122.432	189.79	1.55017	1.55017	0.63242
2420958	zinc finger, HIT-type containing 6	ZNHIT6	NM_017953	231.346	358.552	1.54985	1.54985	0.63213
2962077	SH3 domain binding glutamic acid-rich protein like 2	SH3BGRL2	NM_031469	61.0204	94.5424	1.54935	1.54935	0.63167
3545521	alkB, alkylation repair homolog 1 (E. coli)	ALKBH1	NM_006020	61.119	94.6729	1.54899	1.54899	0.63133
2650272	tripartite motif containing 59	TRIM59	NM_173084	126.524	195.951	1.54872	1.54872	0.63108
3453732	tubulin, alpha 1b	TUBA1B	NM_006082	38.271	59.2601	1.54844	1.54844	0.63081
3431553	family with sequence similarity 216, member A	FAM216A	NM_013300	67.4109	104.331	1.5477	1.5477	0.63012
3594906	protogenin	PRTG	AY630258	51.8244	80.2044	1.54762	1.54762	0.63005
3593605	GA binding protein transcription factor, beta subunit 1	GABPB1	NM_005254	68.6373	106.124	1.54616	1.54616	0.62869
2965735	MMS22-like, DNA repair protein	MMS22L	NM_198468	419.626	648.647	1.54578	1.54578	0.62833
3842969	paternally expressed 3	PEG3	NM_001146186	152.576	235.838	1.54571	1.54571	0.62827
3971075	ribosomal protein S6 kinase, 90kDa, polypeptide 3	RPS6KA3	NM_004586	70.4701	108.895	1.54527	1.54527	0.62786
2657525	LIM domain containing preferred translocation partner in lipoma	LPP	NM_005578	275.367	425.504	1.54523	1.54523	0.62782
3652656	smg-1 homolog, phosphatidylinositol 3-kinase-related kinase pseu	SMG1P1	NR_027154	66.4059	102.565	1.54451	1.54451	0.62715
3993126	brain cytoplasmic RNA 1 (non-protein coding)	BCYRN1	NR_001568	1376.13	2125.52	1.54447	1.54447	0.6272
2558577	small nuclear ribonucleoprotein polypeptide G	SNRPG	ENST00000272348	132.395	204.425	1.54404	1.54404	0.62672
2817053	secretory carrier membrane protein 1	SCAMP1	NM_004866	417.485	644.555	1.5439	1.5439	0.62658
2611827	LSM3 homolog, U6 small nuclear RNA associated (S. cerevisiae	LSM3	ENST00000306024	111.356	171.843	1.54319	1.54319	0.62591
3695382	carboxylesterase 2	CES2	NM_003869	61.1983	94.416	1.54279	1.54279	0.62554
2512444	RNA binding motif, single stranded interacting protein 1	RBMS1	BC018951	63.7521	98.3532	1.54274	1.54274	0.6255
2924619	tRNA methyltransferase 11 homolog (S. cerevisiae)	TRMT11	NM_001031712	122.28	188.632	1.54262	1.54262	0.62538
2958861	glucuronidase, beta pseudogene 1	GUSBP1	NR_027027	97.4189	150.223	1.54202	1.54202	0.62483
3035036	COX19 cytochrome c oxidase assembly homolog (S. cerevisiae) //	COX19	NM_001031617	87.6049	135.067	1.54177	1.54177	0.62459
2879021	ring finger protein 14	RNF14	NM_004290	131.036	202.017	1.54168	1.54168	0.62451
3964020	G-2 and S-phase expressed 1	GTSE1	NM_016426	49.9814	77.0354	1.54128	1.54128	0.62413
3685299	ubiquitin family domain containing 1	UBFD1	NM_019116	127.245	196.116	1.54124	1.54124	0.62409
2934868	mitogen-activated protein kinase kinase kinase 4	MAP3K4	ENST00000544733	19.9178	30.6954	1.54109	1.54109	0.62396
3670614	COX assembly mitochondrial protein 2 homolog (S. cerevisiae)	CMC2	NM_020188	77.1867	118.919	1.54066	1.54066	0.62355
2746070	OTU domain containing 4	OTUD4	NM_001102653	90.744	139.794	1.54054	1.54054	0.62343
2411228	SCL/TAL1 interrupting locus	STIL	ENST00000360380	275.472	424.27	1.54015	1.54015	0.62308
2802779	ankylosis, progressive homolog (mouse)	ANKH	NM_054027	65.9833	101.604	1.53983	1.53983	0.62278
2514604	ubiquitin protein ligase E3 component n-recognin 3 (putative	UBR3	ENST00000272793	139.136	214.152	1.53915	1.53915	0.62214
3624697	cAMP-regulated phosphoprotein, 19kDa	ARPP19	ENST00000566423	213.908	329.072	1.53838	1.53838	0.62141
2593407	post-GPI attachment to proteins 1	PGAP1	NM_024989	94.9878	146.066	1.53774	1.53774	0.62081
3489174	proteasome (prosome, macropain) activator subunit 2 (PA28 beta) /	PSME2	NM_002818	221.388	340.431	1.53772	1.53772	0.62079
2742935	heat shock 70kDa protein 4-like	HSPA4L	ENST00000296464	154.264	237.203	1.53765	1.53765	0.62072
2404914	taxilin alpha	TXLNA	NM_175852	159.096	244.585	1.53734	1.53734	0.62044
2838042	tetratricopeptide repeat domain 1	TTC1	ENST00000231238	203.626	313.013	1.53719	1.53719	0.6203
3734706	SMT3 suppressor of mif two 3 homolog 2 (S. cerevisiae)	SUMO2	NM_006937	66.7497	102.576	1.53673	1.53673	0.61986
3672813	F-box protein 31	FBXO31	NR_024568	79.3567	121.947	1.53669	1.53669	0.61983
4011971	O-linked N-acetylglucosamine (GlcNAc) transferase	OGT	NM_181672	37.9945	58.3722	1.53634	1.53634	0.61949
2408240	zinc metallopeptidase STE24 homolog (S. cerevisiae)	ZMPSTE24	NM_005857	59.1083	90.749	1.5353	1.5353	0.61852
2899146	histone cluster 1, H4c	HIST1H4C	NM_003542	144.665	222.055	1.53496	1.53496	0.6182
3691918	chromodomain helicase DNA binding protein 9	CHD9	NM_025134	30.5953	46.9372	1.53414	1.53414	0.61742
2346074	zinc finger protein 326	ZNF326	NM_182976	259.579	398.065	1.5335	1.5335	0.61683
3622827	sema domain, transmembrane domain (TM), and cytoplasmic domain, (	SEMA6D	AF389430	166.584	255.401	1.53316	1.53316	0.61651
2363333	F11 receptor	F11R	NM_016946	56.3936	86.445	1.53289	1.53289	0.61625
3726903	sperm associated antigen 9	SPAG9	NM_001130528	65.9289	100.998	1.53192	1.53192	0.61535
2320569	KIAA2013	KIAA2013	NM_138346	233.049	356.958	1.53169	1.53169	0.61512
2679796	THO complex 7 homolog (Drosophila)	THOC7	NM_025075	246.592	377.698	1.53168	1.53168	0.61511
3186745	tripartite motif containing 32	TRIM32	NM_012210	155.455	238.091	1.53158	1.53158	0.61502
2536276	high density lipoprotein binding protein	HDLBP	NM_005336	274.361	420.156	1.5314	1.5314	0.61485
3568599	churchill domain containing 1	CHURC1	NM_145165	48.3609	74.0594	1.53139	1.53139	0.61484
2489160	MOB kinase activator 1A	MOB1A	NM_018221	42.9177	65.7086	1.53103	1.53103	0.61451
3476088	chromosome 12 open reading frame 65	C12orf65	ENST00000543139	45.8414	70.1728	1.53078	1.53078	0.61426
2628138	solute carrier family 25 (S-adenosylmethionine carrier),	SLC25A26	ENST00000536651	48.0672	73.5723	1.53061	1.53061	0.61411
2931036	UL16 binding protein 1	ULBP1	NM_025218	211.182	323.157	1.53023	1.53023	0.61375
2564872	ankyrin repeat domain 36B	ANKRD36B	NM_025190	72.5609	111.016	1.52997	1.52997	0.61351
3980558	PDZ domain containing 11	PDZD11	NM_016484	115.689	176.969	1.52969	1.52969	0.61324
2423380	down-regulator of transcription 1, TBP-binding (negative cofactor 2	DR1	NM_001938	64.786	99.0867	1.52944	1.52944	0.61301
2827156	phosphorylated adaptor for RNA export	PHAX	ENST00000297540	217.411	332.32	1.52853	1.52853	0.61215
2413019	zyg-11 homolog B (C. elegans)	ZYG11B	NM_024646	39.2698	60.0237	1.52849	1.52849	0.61211
2423017	ecotropic viral integration site 5	EVI5	NM_005665	117.747	179.976	1.52849	1.52849	0.61211
3062665	uncharacterized LOC441268	LOC441268	AK125166	83.1163	127.036	1.52842	1.52842	0.61203
3023060	calumenin	CALU	NM_001199671	438.879	670.587	1.52796	1.52796	0.6116
2876257	SAR1 homolog B (S. cerevisiae)	SAR1B	ENST00000402673	168.174	256.894	1.52755	1.52755	0.61122
2686444	TRK-fused gene	TFG	NM_006070	54.0458	82.5485	1.52738	1.52738	0.61106
2961317	transmembrane protein 30A	TMEM30A	NM_018247	224.133	342.336	1.52737	1.52737	0.61106
3992546	vestigial like 1 (Drosophila)	VGLL1	NM_016267	751.787	1147.76	1.52668	1.52668	0.61042
2748163	meiotic nuclear divisions 1 homolog (S. cerevisiae)	MND1	NR_045605	53.7406	82.0414	1.52662	1.52662	0.61034
3589240	RAS guanyl releasing protein 1 (calcium and DAG-regulated)	RASGRP1	NM_005739	91.2808	139.345	1.52655	1.52655	0.61028
2876342	pterin-4 alpha-carbinolamine dehydratase/dimerization cofac	PCBD2	ENST00000512783	39.2511	59.9106	1.52634	1.52634	0.61008
2708389	eukaryotic translation initiation factor 2B, subunit 5 epsilon, 8	EIF2B5	AK056400	170.742	260.607	1.52632	1.52632	0.61006
3542542	synaptojanin 2 binding protein	SYNJ2BP	NM_018373	212.668	324.573	1.52619	1.52619	0.60994
2769539	cysteine-rich hydrophobic domain 2	CHIC2	NM_012110	214.009	326.604	1.52612	1.52612	0.60987
2702154	signal sequence receptor, gamma (translocon-associated protein gam	SSR3	NM_007107	225.114	343.537	1.52606	1.52606	0.60981
2813364	solute carrier family 30 (zinc transporter), member 5	SLC30A5	NM_022902	204.271	311.643	1.52564	1.52564	0.60941
3607696	uncharacterized LOC283761	LOC283761	NR_027074	61.1953	93.3611	1.52563	1.52563	0.6094
3738102	phosphodiesterase 6G, cGMP-specific, rod, gamma	PDE6G	NM_002602	99.4562	151.677	1.52507	1.52507	0.60887
2527497	tensin 1	TNS1	NM_022648	97.0603	147.887	1.52366	1.52366	0.60754
3870334	zinc finger protein 331	ZNF331	NM_018555	196.88	299.952	1.52354	1.52354	0.60742
2707347	fragile X mental retardation, autosomal homolog 1	FXR1	ENST00000357559	110.026	167.616	1.52343	1.52343	0.60732
3697914	zinc finger protein 821	ZNF821	ENST00000561700	60.6468	92.3859	1.52334	1.52334	0.60724
2939814	ribonuclease P/MRP 40kDa subunit	RPP40	NM_006638	113.422	172.777	1.52331	1.52331	0.60721
2344542	ribosome production factor 1 homolog (S. cerevisiae)	RPF1	NM_025065	178.656	272.13	1.52321	1.52321	0.60711
2858023	polo-like kinase 2	PLK2	NM_006622	251.438	382.886	1.52278	1.52278	0.60671
3714715	chromosome 17 open reading frame 103	C17orf103	ENST00000399011	113.516	172.841	1.52261	1.52261	0.60655
2653932	mitofusin 1	MFN1	ENST00000471841	134.152	204.213	1.52226	1.52226	0.60621
2924604	histidine triad nucleotide binding protein 3	HINT3	NM_138571	159.038	242.023	1.52179	1.52179	0.60577
2946476	high mobility group nucleosomal binding domain 4	HMGN4	NM_006353	103.179	157.013	1.52175	1.52175	0.60573
2895049	transmembrane protein 170B	TMEM170B	NM_001100829	34.7485	52.8774	1.52171	1.52171	0.6057
3705902	TLC domain containing 2	TLCD2	NM_001164407	40.0544	60.9409	1.52146	1.52146	0.60545
2353221	CCR4-NOT transcription complex, subunit 7	CNOT7	NM_013354	67.5297	102.709	1.52095	1.52095	0.60497
2549455	THUMP domain containing 2	THUMPD2	NR_028102	65.445	99.53	1.52082	1.52082	0.60485
2408634	forkhead box O6	FOXO6	ENST00000372591	164.192	249.7	1.52078	1.52078	0.60481
3259817	phosphoglycerate mutase 1 (brain)	PGAM1	ENST00000334828	97.1613	147.757	1.52073	1.52073	0.60477
2376093	Mdm4 p53 binding protein homolog (mouse)	MDM4	NM_002393	215.293	327.25	1.52002	1.52002	0.60409
3848578	ecotropic viral integration site 5-like	EVI5L	NM_001159944	139.509	212.018	1.51974	1.51974	0.60383
3827262	importin 5 pseudogene	LOC100132815	BC065573	63.2358	96.0764	1.51934	1.51934	0.60344
3931314	TTC3 antisense RNA 1 (non-protein coding)	TTC3-AS1	ENST00000424733	96.8245	147.102	1.51927	1.51927	0.60337
2707824	methylcrotonoyl-CoA carboxylase 1 (alpha)	MCCC1	NM_020166	219.653	333.622	1.51886	1.51886	0.60299
2963784	akirin 2	AKIRIN2	NM_018064	341.542	518.698	1.5187	1.5187	0.60283
2540210	nucleolar protein 10	NOL10	NM_024894	222.963	338.61	1.51868	1.51868	0.60282
2795798	odz, odd Oz/ten-m homolog 3 (Drosophila)	ODZ3	NM_001080477	110.697	168.106	1.51862	1.51862	0.60276
3199609	lactate dehydrogenase A pseudogene 4	LDHAP4	ENST00000397561	71.0917	107.958	1.51857	1.51857	0.60271
2533932	ArfGAP with GTPase domain, ankyrin repeat and PH domain 1	AGAP1	NM_001037131	50.2273	76.2571	1.51824	1.51824	0.6024
3523138	uncharacterized LOC100507654	LOC100507654	BC034289	71.4514	108.41	1.51725	1.51725	0.60146
3004665	zinc finger protein 138	ZNF138	NM_001160183	103.772	157.411	1.51689	1.51689	0.60112
3850651	low density lipoprotein receptor	LDLR	NM_000527	66.2409	100.479	1.51687	1.51687	0.6011
2595370	family with sequence similarity 117, member B	FAM117B	NM_173511	121.517	184.288	1.51657	1.51657	0.60081
2686371	translocase of outer mitochondrial membrane 70 homolog A (S. ce	TOMM70A	NM_014820	169.44	256.962	1.51653	1.51653	0.60078
2417737	leucine rich repeat containing 40	LRRC40	NM_017768	133.671	202.684	1.51629	1.51629	0.60055
2595558	abl-interactor 2	ABI2	NM_005759	77.9307	118.141	1.51597	1.51597	0.60024
2800904	FAST kinase domains 3	FASTKD3	NM_024091	18.1828	27.546	1.51496	1.51496	0.59927
2697564	phosphoinositide-3-kinase, catalytic, beta polypeptide	PIK3CB	NM_001256045	357.01	540.792	1.51479	1.51479	0.59911
2962767	phosphoglucomutase 3	PGM3	NM_001199917	148.699	225.228	1.51466	1.51466	0.59899
2889450	required for meiotic nuclear division 5 homolog B (S. cerevisiae)	RMND5B	AY359092	84.7816	128.402	1.51449	1.51449	0.59884
3821791	zinc finger protein 791	ZNF791	ENST00000343325	127.583	193.186	1.51421	1.51421	0.59856
3467299	thymopoietin	TMPO	NM_001032283	93.2525	141.203	1.5142	1.5142	0.59856
2327630	YTH domain family, member 2	YTHDF2	NM_016258	185.051	280.178	1.51406	1.51406	0.59842
3321323	FAR1 intronic transcript 1 (non-protein coding)	FAR1-IT1	ENST00000525233	48.1315	72.8572	1.51371	1.51371	0.59809
2512670	obscurin, cytoskeletal calmodulin and titin-interacting RhoGEF	OBSCN	BC098118	138.464	209.495	1.51299	1.51299	0.5974
3735323	acyl-CoA oxidase 1, palmitoyl	ACOX1	NM_004035	58.5274	88.4702	1.51161	1.51161	0.59608
2543066	chromosome 2 open reading frame 43	C2orf43	BC017473	205.309	310.304	1.5114	1.5114	0.59589
3663164	casein kinase 2, alpha prime polypeptide	CSNK2A2	AK125922	251.494	380.009	1.511	1.511	0.59551
3973012	TGF-beta activated kinase 1/MAP3K7 binding protein 3	TAB3	NM_152787	33.3719	50.4247	1.51099	1.51099	0.5955
2521500	HSPE1-MOB4 readthrough	HSPE1-MOB4	ENST00000323303	211.469	319.347	1.51013	1.51013	0.59468
2386585	lactate dehydrogenase A	LDHA	NM_005566	68.3131	103.152	1.50999	1.50999	0.59454
2926204	ribosomal protein S12	RPS12	ENST00000230050	92.1588	139.129	1.50967	1.50967	0.59423
2539605	membrane bound O-acyltransferase domain containing 2	MBOAT2	ENST00000305997	87.3636	131.873	1.50947	1.50947	0.59404
2434124	histone cluster 2, H2be	HIST2H2BE	NM_003528	225.761	340.755	1.50936	1.50936	0.59394
3017795	RAD50 interactor 1	RINT1	NM_021930	143.39	216.418	1.5093	1.5093	0.59388
3907186	semenogelin I	SEMG1	BT007177	27.6681	41.7551	1.50915	1.50915	0.59373
2375399	lysine (K)-specific demethylase 5B	KDM5B	NM_006618	117.414	177.171	1.50894	1.50894	0.59354
3888257	zinc finger, NFX1-type containing 1	ZNFX1	NM_021035	125.348	189.131	1.50884	1.50884	0.59345
2476047	mediator of cell motility 1	MEMO1	NM_015955	189.422	285.473	1.50707	1.50707	0.59175
2720251	non-SMC condensin I complex, subunit G	NCAPG	NM_022346	241.741	364.282	1.50691	1.50691	0.59159
3691900	chromodomain helicase DNA binding protein 9	CHD9	NM_025134	97.9029	147.526	1.50687	1.50687	0.59155
2496234	carbohydrate sulfotransferase 10	CHST10	NM_004854	36.8906	55.5644	1.50619	1.50619	0.59091
2916682	uncharacterized LOC100506947	LOC100506947	AK130540	159.648	240.444	1.5061	1.5061	0.59081
3037385	KDEL (Lys-Asp-Glu-Leu) endoplasmic reticulum protein retention r	KDELR2	NM_006854	1162.41	1750.56	1.50589	1.50589	0.5907
2597271	ribulose-5-phosphate-3-epimerase	RPE	NM_199229	172.949	260.433	1.50585	1.50585	0.59057
2451775	ATPase, Ca++ transporting, plasma membrane 4	ATP2B4	NM_001001396	378.77	570.218	1.50545	1.50545	0.59019
2812315	chromosome 5 open reading frame 44	C5orf44	BX641157	67.4086	101.456	1.50509	1.50509	0.58985
2435127	tuftelin 1	TUFT1	NM_020127	59.0081	88.7651	1.50428	1.50428	0.58908
3842964	paternally expressed 3	PEG3	NM_006210	236.06	355.065	1.50413	1.50413	0.58893
2871992	COMM domain containing 10	COMMD10	NM_016144	100.866	151.708	1.50405	1.50405	0.58885
3167301	DDB1 and CUL4 associated factor 12	DCAF12	AF085907	62.1913	93.5263	1.50385	1.50385	0.58866
4043943	inositol polyphosphate-5-phosphatase, 75kDa	INPP5B	NM_005540	319.187	479.72	1.50294	1.50294	0.58779
3978514	inter-alpha-trypsin inhibitor heavy chain family, member 6	ITIH6	NM_198510	127.627	191.654	1.50167	1.50167	0.58657
2559010	poly(A) binding protein interacting protein 2B	PAIP2B	NM_020459	152.962	229.65	1.50134	1.50134	0.58626
2651886	polyhomeotic homolog 3 (Drosophila)	PHC3	NM_024947	42.4432	63.7189	1.50127	1.50127	0.58619
2372169	oculomedin	OCLM	NM_022375	43.3888	65.1182	1.50081	1.50081	0.58574
3417240	ribosomal protein S26	RPS26	ENST00000548590	171.174	256.891	1.50077	1.50077	0.58569
2638910	family with sequence similarity 162, member A	FAM162A	ENST00000477892	75.3346	113.041	1.50052	1.50052	0.58546
2330769	chromosome 1 open reading frame 109	C1orf109	BC018109	37.9369	56.923	1.50046	1.50046	0.58541
3597822	death-associated protein kinase 2	DAPK2	NM_014326	77.8314	116.772	1.50031	1.50031	0.58527
2910352	uncharacterized LOC730101	LOC730101	NR_024403	117.615	176.391	1.49972	1.49972	0.5847
2419335	signal sequence receptor, gamma (translocon-associated protein gamm	SSR3	BT006669	158.191	237.208	1.4995	1.4995	0.58449
2991103	basic leucine zipper and W2 domains 2	BZW2	NM_001159767	529.248	793.601	1.49949	1.49949	0.58447
2676636	RFT1 homolog (S. cerevisiae)	RFT1	NM_052859	95.916	143.824	1.49947	1.49947	0.58446
3043936	FK506 binding protein 14, 22 kDa	FKBP14	NR_046478	208.666	312.786	1.49898	1.49898	0.58398
3258168	kinesin family member 11	KIF11	NM_004523	243.847	365.442	1.49866	1.49866	0.58367
3701459	glycine cleavage system protein H (aminomethyl carrier)	GCSH	NM_004483	52.3991	78.5185	1.49847	1.49847	0.58349
3591957	CTD (carboxy-terminal domain, RNA polymerase II, polypept	CTDSPL2	ENST00000260327	85.3293	127.856	1.49839	1.49839	0.58341
3331413	microRNA 130a	MIR130A	NR_029673	55.9342	83.7989	1.49817	1.49817	0.5832
2482230	endoplasmic reticulum lectin 1	ERLEC1	NM_015701	212.796	318.805	1.49817	1.49817	0.5832
3732373	nucleolar protein 11	NOL11	ENST00000253247	168.272	252.084	1.49808	1.49808	0.58311
4049418	platelet-derived growth factor alpha polypeptide	PDGFA	NM_002607	1221.47	1829.33	1.49774	1.49774	0.5827
3768269	bromodomain PHD finger transcription factor	BPTF	NM_182641	76.18	114.095	1.4977	1.4977	0.58275
3944752	caspase recruitment domain family, member 10	CARD10	NM_014550	97.8317	146.508	1.49755	1.49755	0.58261
3065154	uroplakin 3B-like	UPK3BL	ENST00000504157	256.976	384.828	1.49753	1.49753	0.58258
3869784	zinc finger protein 28	ZNF28	NM_006969	96.139	143.967	1.49748	1.49748	0.58254
2534126	COP9 constitutive photomorphogenic homolog subunit 8 (Arabi	COPS8	ENST00000354371	52.7201	78.9299	1.49715	1.49715	0.58222
4007495	RNA binding motif (RNP1, RRM) protein 3	RBM3	ENST00000376759	61.0407	91.3847	1.49711	1.49711	0.58218
3702497	KIAA1609	KIAA1609	NM_020947	162.196	242.824	1.49711	1.49711	0.58218
2444790	mitochondrial ribosomal protein S14	MRPS14	NR_037606	205.072	307.014	1.4971	1.4971	0.58217
2802774	ankylosis, progressive homolog (mouse)	ANKH	NM_054027	58.4593	87.5157	1.49704	1.49704	0.58211
2474320	solute carrier family 5 (sodium-dependent vitamin transporter),	SLC5A6	NM_021095	83.1659	124.49	1.49689	1.49689	0.58197
3350740	proprotein convertase subtilisin/kexin type 7	PCSK7	ENST00000527861	114.327	171.118	1.49675	1.49675	0.58183
3734187	ribosomal protein L38	RPL38	ENST00000533498	180.949	270.827	1.49671	1.49671	0.58179
2700778	selenoprotein T	SELT	NM_016275	43.6216	65.2687	1.49625	1.49625	0.58135
3600539	myosin IXA	MYO9A	NM_006901	74.5703	111.545	1.49583	1.49583	0.58095
2700583	ring finger protein 13	RNF13	NM_007282	52.0927	77.9204	1.4958	1.4958	0.58092
3628449	tropomyosin 1 (alpha)	TPM1	NM_001018007	613.73	917.529	1.495	1.495	0.58015
3844171	zinc finger protein 446	ZNF446	AK055359	95.4743	142.731	1.49497	1.49497	0.58011
2806231	BRX1, biogenesis of ribosomes, homolog (S. cerevisiae)	BRIX1	ENST00000336767	91.1992	136.299	1.49452	1.49452	0.57968
2548459	CCAAT/enhancer binding protein (C/EBP), zeta	CEBPZ	NM_005760	112.845	168.586	1.49395	1.49395	0.57914
2329708	zinc finger, MYM-type 1	ZMYM1	CR936813	110.009	164.325	1.49374	1.49374	0.57893
3181546	septin 7 pseudogene 7	SEPT7P7	ENST00000420492	37.1845	55.5329	1.49344	1.49344	0.57864
2841589	stanniocalcin 2	STC2	NM_003714	136.711	204.131	1.49315	1.49315	0.57836
3598424	chromosome 15 open reading frame 44	C15orf44	NR_045107	51.5639	76.9916	1.49313	1.49313	0.57834
2882235	GTPase activating protein (SH3 domain) binding protein 1	G3BP1	NM_005754	260.385	388.748	1.49298	1.49298	0.57819
2750594	methylsterol monooxygenase 1	MSMO1	NM_001017369	504.367	752.84	1.49265	1.49265	0.57787
2374948	leiomodin 1 (smooth muscle)	LMOD1	NM_012134	146.837	219.131	1.49235	1.49235	0.57758
2376030	protein phosphatase 1, regulatory subunit 15B	PPP1R15B	NM_032833	124.876	186.355	1.49232	1.49232	0.57756
3195971	COBW domain containing 1	CBWD1	ENST00000377447	124.574	185.824	1.49167	1.49167	0.57693
2467828	acireductone dioxygenase 1	ADI1	NM_018269	30.5223	45.5163	1.49124	1.49124	0.57652
3867319	fucosyltransferase 2 (secretor status included)	FUT2	NM_000511	56.5674	84.3268	1.49073	1.49073	0.57602
3648695	calcineurin-like phosphoesterase domain containing 1	CPPED1	NM_018340	37.7347	56.2418	1.49046	1.49046	0.57575
2555234	peroxisomal biogenesis factor 13	PEX13	NM_002618	135.429	201.843	1.4904	1.4904	0.5757
2520380	signal transducer and activator of transcription 1, 91kDa	STAT1	NM_007315	33.4998	49.9219	1.49021	1.49021	0.57552
4021246	oculocerebrorenal syndrome of Lowe	OCRL	NM_000276	114.812	171.092	1.49019	1.49019	0.5755
3022814	hypoxia inducible lipid droplet-associated	HILPDA	NM_013332	740.43	1103.14	1.48985	1.48985	0.57518
2459866	nucleoporin 133kDa	NUP133	NM_018230	195.089	290.364	1.48836	1.48836	0.57373
3770847	tRNA splicing endonuclease 54 homolog (S. cerevisiae)	TSEN54	AK097583	155.248	231.024	1.4881	1.4881	0.57347
3716765	cytokine receptor-like factor 3	CRLF3	NM_015986	154.059	229.174	1.48758	1.48758	0.57296
3869361	zinc finger protein 615	ZNF615	NM_001199324	66.4621	98.8391	1.48715	1.48715	0.57255
2559382	empty spiracles homeobox 1	EMX1	BC037242	109.196	162.357	1.48684	1.48684	0.57225
3561758	tetratricopeptide repeat domain 6	TTC6	BC038110	42.4337	63.0891	1.48676	1.48676	0.57218
2969563	general transcription factor IIIC, polypeptide 6, alpha 35kDa //	GTF3C6	NM_138408	321.261	477.587	1.4866	1.4866	0.57202
3820404	sphingosine-1-phosphate receptor 2	S1PR2	NM_004230	41.3378	61.4453	1.48642	1.48642	0.57184
3892452	LSM14B, SCD6 homolog B (S. cerevisiae)	LSM14B	NM_144703	288.629	429.017	1.4864	1.4864	0.57182
2893794	desmoplakin	DSP	ENST00000379802	1468.68	2182.7	1.48609	1.48609	0.5716
2406242	proteasome (prosome, macropain) subunit, beta type, 2	PSMB2	NM_002794	284.247	422.387	1.48598	1.48598	0.57142
3872418	zinc finger protein 776	ZNF776	NM_173632	87.2117	129.592	1.48595	1.48595	0.57138
3060245	solute carrier family 25, member 40	SLC25A40	ENST00000341119	91.0559	135.295	1.48585	1.48585	0.57129
3917145	RWD domain containing 2B	RWDD2B	NM_016940	47.5657	70.6741	1.48582	1.48582	0.57126
3867317	fucosyltransferase 2 (secretor status included)	FUT2	NM_000511	90.3166	134.179	1.48564	1.48564	0.57109
2512280	bromodomain adjacent to zinc finger domain, 2B	BAZ2B	BX647250	102.608	152.434	1.48559	1.48559	0.57104
4006828	solute carrier family 9, subfamily A (NHE7, cation proton ant	SLC9A7	NM_001257291	63.5866	94.4455	1.48531	1.48531	0.57076
3259785	frequently rearranged in advanced T-cell lymphomas	FRAT1	NM_005479	89.4327	132.81	1.48503	1.48503	0.57049
2430163	V-set domain containing T cell activation inhibitor 1	VTCN1	NR_045603	268.791	399.151	1.48499	1.48499	0.57045
3954086	phosphatidylinositol 4-kinase, catalytic, alpha	PI4KA	AK095811	174.353	258.778	1.48422	1.48422	0.5697
3978087	family with sequence similarity 156, member B	FAM156B	ENST00000416841	80.7047	119.772	1.48408	1.48408	0.56957
3952266	peroxisomal biogenesis factor 26	PEX26	NM_001127649	60.2095	89.3082	1.48329	1.48329	0.5688
3884033	suppressor of glucose, autophagy associated 1	SOGA1	NM_080627	47.5512	70.5234	1.4831	1.4831	0.56862
2985318	myeloid/lymphoid or mixed-lineage leukemia (trithorax homolog,	MLLT4	NM_001207008	128.734	190.921	1.48307	1.48307	0.56858
2569079	RANBP2-like and GRIP domain containing 3	RGPD3	ENST00000409886	367.067	544.369	1.48301	1.48301	0.56854
2584018	dipeptidyl-peptidase 4	DPP4	NM_001935	264.681	392.503	1.48292	1.48292	0.56845
2687979	KIAA1524	KIAA1524	NM_020890	103.665	153.724	1.4829	1.4829	0.56842
2484128	interleukin 34	IL34	NM_001172772	33.9046	50.2649	1.48254	1.48254	0.56807
3150715	defective in sister chromatid cohesion 1 homolog (S. cerevi	DSCC1	ENST00000313655	59.4383	88.1134	1.48244	1.48244	0.56797
2978876	peptidylprolyl isomerase (cyclophilin)-like 4	PPIL4	AK092069	208.433	308.957	1.48228	1.48228	0.56782
2514441	peptidylprolyl isomerase G (cyclophilin G)	PPIG	ENST00000260970	72.7694	107.863	1.48225	1.48225	0.56779
2941904	neural precursor cell expressed, developmentally down-regul	NEDD9	ENST00000379433	137.46	203.708	1.48195	1.48195	0.56749
2511681	activin A receptor, type I	ACVR1	NM_001105	28.7277	42.5716	1.48191	1.48191	0.56745
2946319	histone cluster 1, H4d	HIST1H4D	NM_003539	881.667	1305.78	1.48104	1.48104	0.56661
2594867	SCY1-like 2 (S. cerevisiae)	SCYL2	NM_017988	80.9444	119.856	1.48072	1.48072	0.5663
3788031	methyl-CpG binding domain protein 1	MBD1	NM_015846	64.4349	95.3797	1.48025	1.48025	0.56584
2343289	DnaJ (Hsp40) homolog, subfamily B, member 4	DNAJB4	ENST00000370763	67.5924	100.036	1.47998	1.47998	0.56558
3748119	leucine rich repeat containing 48	LRRC48	ENST00000490517	153.453	227.096	1.47991	1.47991	0.56551
2859775	small glutamine-rich tetratricopeptide repeat (TPR)-containing, be	SGTB	NM_019072	54.1455	80.0989	1.47933	1.47933	0.56494
2641850	transmembrane and coiled-coil domain family 1	TMCC1	NM_001017395	60.4655	89.4345	1.4791	1.4791	0.56472
3783749	ring finger protein 138, E3 ubiquitin protein ligase	RNF138	NM_016271	153.133	226.466	1.47889	1.47889	0.56451
2813465	mitochondrial ribosomal protein S36	MRPS36	NM_033281	55.1187	81.4973	1.47857	1.47857	0.56421
3996537	ubiquitin-like 4A	UBL4A	NM_014235	99.1025	146.53	1.47856	1.47856	0.5642
2855614	chromosome 5 open reading frame 34	C5orf34	NM_198566	77.7963	115.019	1.47846	1.47846	0.5641
3816331	pleckstrin homology domain containing, family J member 1	PLEKHJ1	NM_018049	41.2285	60.9431	1.47817	1.47817	0.56382
2703217	karyopherin alpha 4 (importin alpha 3)	KPNA4	NM_002268	293.297	433.501	1.47803	1.47803	0.56367
2804639	uncharacterized LOC643401	LOC643401	NR_038848	242.902	358.99	1.47792	1.47792	0.56357
2547716	family with sequence similarity 98, member A	FAM98A	ENST00000238823	475.978	703.277	1.47754	1.47754	0.5632
3458813	membrane-associated ring finger (C3HC4) 9	MARCH9	NM_138396	67.8464	100.231	1.47732	1.47732	0.56298
2818278	ribosomal protein S23	RPS23	NM_001025	88.5107	130.736	1.47706	1.47706	0.56273
3475717	arginine/serine-rich coiled-coil 2	RSRC2	NR_036435	114.353	168.888	1.4769	1.4769	0.56257
2585933	SPC25, NDC80 kinetochore complex component, homolog (S. cer	SPC25	ENST00000282074	61.9074	91.4233	1.47677	1.47677	0.56245
2484422	peroxisomal biogenesis factor 13	PEX13	NM_002618	104.359	154.036	1.47602	1.47602	0.56171
3629758	protein tyrosine phosphatase-like A domain containing 1	PTPLAD1	NM_016395	164.819	243.212	1.47564	1.47564	0.56133
3695971	nuclear transport factor 2-like	LOC128322	ENST00000219169	113.91	168.071	1.47547	1.47547	0.56118
3651199	G protein-coupled receptor, family C, group 5, member B //	GPRC5B	ENST00000300571	105.605	155.815	1.47545	1.47545	0.56115
2484358	v-rel reticuloendotheliosis viral oncogene homolog (avian) //	REL	ENST00000295025	115.017	169.698	1.47543	1.47543	0.56113
2743081	chromosome 4 open reading frame 29	C4orf29	ENST00000388795	159.154	234.812	1.47537	1.47537	0.56108
2345180	15 kDa selenoprotein	SEP15	NM_004261	354.46	522.791	1.47489	1.47489	0.56061
3939639	D-dopachrome tautomerase-like	DDTL	NM_001084393	73.1299	107.858	1.47488	1.47488	0.5606
3775283	fructosamine 3 kinase	FN3K	NM_022158	47.2696	69.7118	1.47477	1.47477	0.56049
3767169	leucine rich repeat containing 37, member A3	LRRC37A3	NM_199340	47.539	70.1077	1.47474	1.47474	0.56046
2546285	tRNA methyltransferase 61 homolog B (S. cerevisiae)	TRMT61B	NM_017910	150.747	222.306	1.47469	1.47469	0.56041
3557348	poly(A) binding protein, nuclear 1	PABPN1	NM_004643	55.5282	81.8835	1.47463	1.47463	0.56035
3629125	casein kinase 1, gamma 1	CSNK1G1	ENST00000447727	207.771	306.342	1.47442	1.47442	0.56015
2921482	uncharacterized LOC221272	LOC221272	AK025312	141.152	208.02	1.47373	1.47373	0.55947
2519756	WD repeat domain 75	WDR75	ENST00000314761	205.943	303.476	1.47359	1.47359	0.55934
2948677	microRNA 4640	MIR4640	ENST00000430933	75.2198	110.835	1.47349	1.47349	0.55923
3671835	coactosin-like 1 (Dictyostelium)	COTL1	NM_021149	125.328	184.656	1.47339	1.47339	0.55913
2738908	ribosomal protein L34	RPL34	NM_033625	87.4066	128.733	1.47281	1.47281	0.55857
3761604	calcium binding and coiled-coil domain 2	CALCOCO2	NM_001261390	30.3526	44.7018	1.47274	1.47274	0.55851
3442854	solute carrier family 2 (facilitated glucose transporter), membe	SLC2A3	NM_006931	450.337	663.177	1.47262	1.47262	0.55839
3841014	divergent-paired related homeobox	DPRX	NM_001012728	878.897	1294.16	1.47252	1.47252	0.55825
2734937	kelch-like 8 (Drosophila)	KLHL8	NM_020803	42.3362	62.3246	1.47213	1.47213	0.55791
3651478	acyl-CoA synthetase medium-chain family member 3	ACSM3	NM_005622	54.9063	80.82	1.47195	1.47195	0.55774
3562669	kelch-like 28 (Drosophila)	KLHL28	NM_017658	106.691	157.028	1.4718	1.4718	0.55759
2827645	solute carrier family 27 (fatty acid transporter), member	SLC27A6	ENST00000262462	215.486	317.139	1.47174	1.47174	0.55752
7385506	surfactant protein A2	SFTPA2	NM_001098668	34.4139	50.6395	1.47148	1.47148	0.55727
3658925	origin recognition complex, subunit 6	ORC6	NR_037620	160.627	236.324	1.47126	1.47126	0.55705
3580496	amnionless homolog (mouse)	AMN	ENST00000299155	136.196	200.336	1.47094	1.47094	0.55674
3669004	transmembrane protein 170A	TMEM170A	NM_145254	237.187	348.847	1.47077	1.47077	0.55657
3773296	coiled-coil domain containing 40	CCDC40	AK130684	78.4918	115.435	1.47066	1.47066	0.55647
2877625	catenin (cadherin-associated protein), alpha 1, 102kDa	CTNNA1	NM_001903	232.571	341.935	1.47024	1.47024	0.55605
2622080	ras homolog family member A	RHOA	NM_001664	274.389	403.415	1.47023	1.47023	0.55604
2743029	chromosome 4 open reading frame 29	C4orf29	BC034253	141.37	207.803	1.46993	1.46993	0.55574
2407405	metal-regulatory transcription factor 1	MTF1	NM_005955	104.2	153.141	1.46968	1.46968	0.55551
2346738	RNA polymerase II associated protein 2	RPAP2	NM_024813	138.668	203.763	1.46944	1.46944	0.55526
2345743	RNA binding motif protein, X-linked-like 1	RBMXL1	NM_001162536	177.357	260.587	1.46928	1.46928	0.55511
3657269	cold shock domain protein A pseudogene 1	CSDAP1	NR_027011	212.123	311.645	1.46917	1.46917	0.555
2675618	mesencephalic astrocyte-derived neurotrophic factor	MANF	ENST00000528157	113.286	166.434	1.46916	1.46916	0.55499
2523540	neurobeachin-like 1	NBEAL1	NM_001114132	108.013	158.679	1.46908	1.46908	0.55491
2603597	phosphodiesterase 6D, cGMP-specific, rod, delta	PDE6D	NM_002601	159.746	234.615	1.46867	1.46867	0.55451
3872354	zinc finger protein interacting with K protein 1 homolog (mouse) //	ZIK1	BC103959	85.2643	125.214	1.46854	1.46854	0.55438
2360961	ash1 (absent, small, or homeotic)-like (Drosophila)	ASH1L	NM_018489	268.394	394.12	1.46844	1.46844	0.55428
3470825	methylmalonic aciduria (cobalamin deficiency) cblB type	MMAB	NM_052845	90.972	133.578	1.46835	1.46835	0.55419
2855476	zinc finger protein 131	ZNF131	NM_003432	177.975	261.127	1.46721	1.46721	0.55308
2894689	transmembrane protein 14C	TMEM14C	NM_001165258	432.198	634.058	1.46706	1.46706	0.55292
2506151	uncharacterized LOC100216479	LOC100216479	NR_046258	74.8526	109.809	1.467	1.467	0.55287
3439333	zinc finger protein 84	ZNF84	ENST00000542358	163.867	240.32	1.46655	1.46655	0.55243
3500357	ephrin-B2	EFNB2	ENST00000245323	65.7637	96.44	1.46646	1.46646	0.55234
2358457	endosulfine alpha	ENSA	ENST00000369014	91.203	133.705	1.46601	1.46601	0.5519
2708229	presenilin associated, rhomboid-like	PARL	NM_018622	160.454	235.194	1.4658	1.4658	0.55169
3760452	uncharacterized LOC100653329	LOC100653329	XR_133136	90.435	132.541	1.4656	1.4656	0.55149
2379238	TatD DNase domain containing 3	TATDN3	NM_001042552	203.927	298.867	1.46556	1.46556	0.55145
3619036	thrombospondin 1	THBS1	NM_003246	85.9413	125.947	1.4655	1.4655	0.55139
2682568	SHQ1 homolog (S. cerevisiae)	SHQ1	ENST00000325599	221.325	324.31	1.46531	1.46531	0.55121
2947077	histone cluster 1, H3i	HIST1H3I	NM_003533	104.903	153.69	1.46507	1.46507	0.55097
3963615	spastic paraplegia 7 (pure and complicated autosomal recessi	SPG7	ENST00000566682	129.159	189.216	1.46499	1.46499	0.55089
3354019	olfactory receptor, family 8, subfamily G, member 3 pseudo	OR8G3P	ENST00000544048	109.95	161.064	1.46487	1.46487	0.55078
2550959	prolyl endopeptidase-like	PREPL	NM_006036	236.098	345.521	1.46347	1.46347	0.54939
2571413	solute carrier family 20 (phosphate transporter), member 1	SLC20A1	NM_005415	161.521	236.274	1.46281	1.46281	0.54874
2718347	WD repeat domain 1	WDR1	NM_017491	127.643	186.698	1.46265	1.46265	0.54859
2400653	alkaline phosphatase, liver/bone/kidney	ALPL	NM_000478	152.9	223.619	1.46253	1.46253	0.54846
4040548	v-maf musculoaponeurotic fibrosarcoma oncogene homolog G (avian) /	MAFG	NM_002359	76.6652	112.096	1.46215	1.46215	0.54809
2853029	BRX1, biogenesis of ribosomes, homolog (S. cerevisiae)	BRIX1	ENST00000336767	67.9085	99.2889	1.4621	1.4621	0.54804
3840125	zinc finger protein 766	ZNF766	NM_001010851	160.169	234.139	1.46182	1.46182	0.54777
3292980	ATP synthase, H+ transporting, mitochondrial Fo complex,	ATP5G1P7	ENST00000444398	474.64	693.783	1.46171	1.46171	0.54765
2353881	mannosidase, alpha, class 1A, member 2	MAN1A2	ENST00000356554	498.59	728.785	1.46169	1.46169	0.54764
2903606	TAP binding protein (tapasin)	TAPBP	NM_003190	118.627	173.392	1.46165	1.46165	0.5476
2815405	forkhead box D1	FOXD1	NM_004472	290.717	424.897	1.46155	1.46155	0.5475
2530401	collagen, type IV, alpha 4	COL4A4	NM_000092	54.2797	79.3286	1.46148	1.46148	0.54743
3709820	phosphoinositide-3-kinase, regulatory subunit 5	PIK3R5	NM_001142633	78.101	114.14	1.46144	1.46144	0.54739
2674229	glutathione peroxidase 1	GPX1	NM_201397	127.986	187.019	1.46125	1.46125	0.5472
3532313	signal recognition particle 54kDa	SRP54	NM_003136	258.778	378.138	1.46124	1.46124	0.5472
2413519	heat shock protein family B (small), member 11	HSPB11	ENST00000194214	83.5733	122.097	1.46095	1.46095	0.54691
3359121	insulin-like growth factor 2 (somatomedin A)	IGF2	AY971350	1152.14	1683.21	1.46088	1.46088	0.5469
3784587	INO80 complex subunit C	INO80C	NM_001098817	99.9178	145.955	1.46075	1.46075	0.54671
2625606	adaptor protein, phosphotyrosine interaction, PH domain and leuci	APPL1	NM_012096	170.143	248.482	1.46044	1.46044	0.5464
2515369	histone acetyltransferase 1	HAT1	NM_003642	176.632	257.954	1.46041	1.46041	0.54637
2473571	RAB10, member RAS oncogene family	RAB10	NM_016131	436.961	638.03	1.46016	1.46016	0.54612
2940710	desmoplakin	DSP	NM_004415	274.42	400.67	1.46007	1.46007	0.54603
2627080	chromosome 3 open reading frame 14	C3orf14	AF236158	91.09	132.986	1.45993	1.45993	0.54591
2586288	peptidylprolyl isomerase G (cyclophilin G)	PPIG	ENST00000260970	46.8108	68.3334	1.45978	1.45978	0.54575
2446235	torsin A interacting protein 2	TOR1AIP2	NM_022347	201.633	294.336	1.45976	1.45976	0.54573
2801789	ANKRD33B intronic transcript 1 (non-protein coding)	ANKRD33B-IT1	ENST00000506792	116.221	169.636	1.45959	1.45959	0.54557
3883998	NDRG family member 3	NDRG3	NR_038370	36.4726	53.2246	1.4593	1.4593	0.54528
2504828	AMME chromosomal region gene 1-like	AMMECR1L	NM_031445	54.6815	79.7902	1.45918	1.45918	0.54516
3954971	uncharacterized LOC100131702	LOC100131702	AK126983	97.7151	142.475	1.45807	1.45807	0.54406
2556736	ARP2 actin-related protein 2 homolog (yeast)	ACTR2	NM_001005386	124.546	181.57	1.45785	1.45785	0.54384
2573848	translin	TSN	BC002359	80.0073	116.638	1.45784	1.45784	0.54383
3092383	tubulin, beta class I	TUBB	AF070600	227.626	331.837	1.45782	1.45782	0.54381
3577739	serpin peptidase inhibitor, clade A (alpha-1 antiprotein	SERPINA3	ENST00000553947	51.2376	74.6826	1.45757	1.45757	0.54357
2652675	epithelial cell transforming sequence 2 oncogene	ECT2	NM_001258316	174.298	254.004	1.4573	1.4573	0.5433
2828130	Lyrm7 homolog (mouse)	LYRM7	NM_181705	111.289	162.162	1.45712	1.45712	0.54312
3479607	zinc finger protein 140	ZNF140	NM_003440	79.2753	115.5	1.45695	1.45695	0.54295
2427334	adenosylhomocysteinase-like 1	AHCYL1	NM_006621	133.17	194.017	1.45691	1.45691	0.54291
2712858	UBX domain protein 7	UBXN7	ENST00000296328	532.837	776.241	1.45681	1.45681	0.54281
2930820	katanin p60 (ATPase containing) subunit A 1	KATNA1	NM_007044	36.5196	53.191	1.45651	1.45651	0.54251
3668832	WD repeat domain 59	WDR59	NM_030581	73.4271	106.939	1.45639	1.45639	0.5424
3820557	kelch-like ECH-associated protein 1	KEAP1	NM_203500	89.38	130.155	1.4562	1.4562	0.54221
2325526	serine/arginine repetitive matrix 1	SRRM1	NM_005839	137.319	199.948	1.45608	1.45608	0.54209
3677141	uncharacterized LOC100652876	LOC100652876	XR_132602	135.601	197.433	1.45599	1.45599	0.542
3525496	collagen, type IV, alpha 2	COL4A2	NM_001846	145.866	212.318	1.45556	1.45556	0.54158
3759618	acyl-CoA binding domain containing 4	ACBD4	NM_001135704	139.202	202.604	1.45547	1.45547	0.54148
2354553	hydroxy-delta-5-steroid dehydrogenase, 3 beta- and steroid delta	HSD3B1	NM_000862	325.957	474.314	1.45515	1.45515	0.54116
2825203	ribosomal protein S17 pseudogene 2	RPS17P2	ENST00000359659	156.522	227.709	1.45482	1.45482	0.54083
3554718	phosphofurin acidic cluster sorting protein 2	PACS2	ENST00000550790	66.1033	96.1637	1.45475	1.45475	0.54077
3962560	ATP synthase, H+ transporting, mitochondrial Fo complex, subu	ATP5L2	NM_001165877	107.99	157.062	1.45441	1.45441	0.54044
2523142	SUMO1 pseudogene 3	SUMO1P3	NR_002190	76.1114	110.694	1.45437	1.45437	0.54039
3059667	sema domain, immunoglobulin domain (Ig), short basic domain, sec	SEMA3D	NM_152754	49.3254	71.7337	1.4543	1.4543	0.54032
2640005	zinc finger protein 148	ZNF148	NM_021964	58.7599	85.4536	1.45429	1.45429	0.54031
2852979	retinoic acid induced 14	RAI14	NM_015577	161.135	234.295	1.45401	1.45401	0.54005
2562867	ring finger protein 103	RNF103	NM_005667	138.05	200.702	1.45383	1.45383	0.53986
2875419	kinesin family member 3A	KIF3A	ENST00000378746	92.7272	134.779	1.45349	1.45349	0.53953
3650717	ADP-ribosylation factor-like 6 interacting protein 1	ARL6IP1	NM_015161	177.711	258.276	1.45335	1.45335	0.53938
3004628	zinc finger protein 107	ZNF107	NM_016220	62.6416	91.0369	1.4533	1.4533	0.53933
2468920	cleavage and polyadenylation specific factor 3, 73kDa	CPSF3	NM_016207	276.455	401.754	1.45324	1.45324	0.53927
3101851	minichromosome maintenance domain containing 2	MCMDC2	NM_001136161	51.3905	74.6717	1.45302	1.45302	0.53906
3705535	glyoxalase domain containing 4	GLOD4	AK001488	73.3345	106.556	1.45302	1.45302	0.53905
2516332	secernin 3	SCRN3	NM_024583	68.9319	100.157	1.45299	1.45299	0.53902
2548500	protein kinase D3	PRKD3	NM_005813	157.232	228.445	1.45291	1.45291	0.53895
3801392	Cdk5 and Abl enzyme substrate 1	CABLES1	NR_023359	48.8714	70.9977	1.45275	1.45275	0.53878
3010439	guanine nucleotide binding protein (G protein), alpha inhibiting	GNAI1	NM_002069	216.024	313.758	1.45241	1.45241	0.53846
2632004	CGG triplet repeat binding protein 1	CGGBP1	NM_001008390	83.1232	120.726	1.45237	1.45237	0.53841
3853542	cytochrome P450, family 4, subfamily F, polypeptide 24, pseudo	CYP4F24P	NR_033864	124.16	180.313	1.45225	1.45225	0.5383
2484841	UDP-GlcNAc:betaGal beta-1,3-N-acetylglucosaminyltransferase 2 //	B3GNT2	NM_006577	232.381	337.434	1.45207	1.45207	0.53811
2603364	spermatogenesis associated 3	SPATA3	ENST00000452881	41.7895	60.68	1.45204	1.45204	0.53808
2374329	DEAD (Asp-Glu-Ala-Asp) box polypeptide 59	DDX59	NM_001031725	68.6035	99.6039	1.45187	1.45187	0.53792
3535878	ERO1-like (S. cerevisiae)	ERO1L	NM_014584	115.073	167.063	1.4518	1.4518	0.53784
3652977	golgi-associated, gamma adaptin ear containing, ARF binding	GGA2	ENST00000568799	105.227	152.755	1.45167	1.45167	0.53772
3535093	son of sevenless homolog 2 (Drosophila)	SOS2	NM_006939	43.5361	63.1911	1.45146	1.45146	0.53751
2654023	actin-like 6A	ACTL6A	NM_178042	186.394	270.443	1.45092	1.45092	0.53697
3456557	uncharacterized LOC400043	LOC400043	NR_026656	97.4932	141.454	1.45091	1.45091	0.53696
2839671	arginyl-tRNA synthetase	RARS	NM_002887	591.695	858.355	1.45067	1.45067	0.53672
2877621	catenin (cadherin-associated protein), alpha 1, 102kDa	CTNNA1	NM_001903	143.36	207.929	1.4504	1.4504	0.53645
2404916	taxilin alpha	TXLNA	NM_175852	102.824	149.126	1.4503	1.4503	0.53635
3764661	RAD51 homolog C (S. cerevisiae)	RAD51C	ENST00000475762	54.4813	79.0082	1.45018	1.45018	0.53624
3854262	myosin IXB	MYO9B	NM_004145	130.165	188.743	1.45003	1.45003	0.53608
2603787	endothelin converting enzyme-like 1, pseudogene 2	ECEL1P2	NR_028501	44.5601	64.6111	1.44998	1.44998	0.53603
4012142	excision repair cross-complementing rodent repair deficien	ERCC6L	ENST00000334463	75.426	109.345	1.4497	1.4497	0.53575
3776557	TGFB-induced factor homeobox 1	TGIF1	ENST00000548489	41.8832	60.7162	1.44966	1.44966	0.53571
2528670	chondroitin polymerizing factor	CHPF	ENST00000243776	104.165	151.002	1.44963	1.44963	0.53569
2831866	ankyrin repeat and KH domain containing 1	ANKHD1	AK022433	36.9384	53.542	1.44949	1.44949	0.53555
2620685	SAC1 suppressor of actin mutations 1-like (yeast)	SACM1L	NM_014016	212.029	307.333	1.44948	1.44948	0.53554
3621920	CTD (carboxy-terminal domain, RNA polymerase II, polypeptide A)	CTDSPL2	NM_016396	103.226	149.618	1.44942	1.44942	0.53548
2945677	chromosome 6 open reading frame 62	C6orf62	ENST00000378119	205.525	297.771	1.44883	1.44883	0.53489
2797265	family with sequence similarity 149, member A	FAM149A	NM_015398	59.5228	86.2283	1.44866	1.44866	0.53472
2823432	fer (fps/fes related) tyrosine kinase	FER	ENST00000281092	187.303	271.286	1.44838	1.44838	0.53444
3934973	COL18A1 antisense RNA 2 (non-protein coding)	COL18A1-AS2	NR_052004	117.875	170.7	1.44814	1.44814	0.53421
2902378	DEAD (Asp-Glu-Ala-Asp) box polypeptide 39B	DDX39B	AK127767	90.3611	130.746	1.44693	1.44693	0.53299
2899176	histone cluster 1, H2bd	HIST1H2BD	NM_138720	98.7597	142.889	1.44683	1.44683	0.5329
2566740	thioredoxin domain containing 9	TXNDC9	NM_005783	131.645	190.438	1.4466	1.4466	0.53267
3691954	retinoblastoma-like 2 (p130)	RBL2	NM_005611	65.0605	94.1057	1.44643	1.44643	0.5325
2716227	low density lipoprotein receptor-related protein associated prot	LRPAP1	NM_002337	188.636	272.84	1.44639	1.44639	0.53245
3461337	Mdm2, p53 E3 ubiquitin protein ligase homolog (mouse)	MDM2	NM_002392	70.6927	102.237	1.44622	1.44622	0.53228
3603436	cholinergic receptor, nicotinic, alpha 5 (neuronal)	CHRNA5	NM_000745	52.6094	76.0755	1.44605	1.44605	0.53211
2608765	ADP-ribosylation factor-like 8B	ARL8B	ENST00000256496	239.478	346.238	1.4458	1.4458	0.53187
2946353	histone cluster 1, H1d	HIST1H1D	NM_005320	169.563	245.146	1.44576	1.44576	0.53182
3461341	carboxypeptidase M	CPM	NM_001874	166.338	240.399	1.44526	1.44526	0.53132
2590704	DnaJ (Hsp40) homolog, subfamily C, member 10	DNAJC10	NM_018981	88.7774	128.305	1.44524	1.44524	0.53131
2580304	origin recognition complex, subunit 4	ORC4	NM_001190879	118.089	170.653	1.44512	1.44512	0.53119
3945502	chromobox homolog 6	CBX6	NM_014292	69.4268	100.309	1.44482	1.44482	0.53089
2336039	epidermal growth factor receptor pathway substrate 15	EPS15	NM_001981	80.1955	115.861	1.44473	1.44473	0.5308
2444661	RAB GTPase activating protein 1-like	RABGAP1L	BC041888	82.1558	118.687	1.44466	1.44466	0.53073
2480882	calmodulin 2 (phosphorylase kinase, delta)	CALM2	NM_001743	160.079	231.25	1.4446	1.4446	0.53067
3652958	component of oligomeric golgi complex 7	COG7	NM_153603	114.416	165.274	1.44451	1.44451	0.53058
3748355	envoplakin-like	EVPLL	NM_001145127	49.8123	71.9459	1.44435	1.44435	0.53041
3613258	tubulin, gamma complex associated protein 5	TUBGCP5	NM_052903	83.2247	120.195	1.44422	1.44422	0.53029
2959298	protein tyrosine phosphatase type IVA, member 1	PTP4A1	BC023975	315.776	456.047	1.44421	1.44421	0.53028
3601978	family with sequence similarity 219, member B	FAM219B	NM_020447	36.0768	52.0971	1.44406	1.44406	0.53013
2884647	chromosome 5 open reading frame 54	C5orf54	ENST00000408953	85.3323	123.206	1.44384	1.44384	0.52991
3457382	RAB5B, member RAS oncogene family	RAB5B	ENST00000553116	146.749	211.863	1.44371	1.44371	0.52978
2514497	phosphatase, orphan 2	PHOSPHO2	NM_001199286	189.309	273.241	1.44336	1.44336	0.52943
3748022	target of myb1-like 2 (chicken)	TOM1L2	NM_001033551	81.3229	117.368	1.44324	1.44324	0.52931
4012895	KIAA2022	KIAA2022	ENST00000373468	48.0598	69.3537	1.44307	1.44307	0.52914
2469462	ornithine decarboxylase 1	ODC1	NM_002539	195.719	282.399	1.44288	1.44288	0.52895
3504649	mitochondrial ribosomal protein 63	MRP63	NM_024026	126.615	182.626	1.44237	1.44237	0.52844
3941010	SRR1 domain containing	SRRD	NM_001013694	213.319	307.653	1.44222	1.44222	0.52829
3752437	UTP6, small subunit (SSU) processome component, homolog (yea	UTP6	ENST00000261708	214.739	309.561	1.44158	1.44158	0.52764
3555882	chromodomain helicase DNA binding protein 8	CHD8	ENST00000557364	269.014	387.808	1.44158	1.44158	0.52766
3726245	protein phosphatase 1, regulatory subunit 9B	PPP1R9B	ENST00000316878	140.223	202.134	1.44152	1.44152	0.52759
3044753	LSM5 homolog, U6 small nuclear RNA associated (S. cerevisiae	LSM5	ENST00000223084	131.78	189.937	1.44132	1.44132	0.52739
2506105	POTE ankyrin domain family, member I	POTEI	ENST00000451531	262.199	377.905	1.44129	1.44129	0.52736
2881914	GM2 ganglioside activator	GM2A	NM_000405	559.634	806.533	1.44118	1.44118	0.52725
2813414	cyclin B1	CCNB1	NM_031966	711.135	1024.85	1.44112	1.44112	0.52722
2712906	ring finger protein 168, E3 ubiquitin protein ligase	RNF168	NM_152617	187.441	270.049	1.44072	1.44072	0.52679
2627936	interleukin enhancer binding factor 2, 45kDa	ILF2	NM_004515	74.3376	107.095	1.44066	1.44066	0.52673
2432851	neuroblastoma breakpoint family, member 11	NBPF11	NM_183372	105.863	152.5	1.44055	1.44055	0.52662
2491935	pentatricopeptide repeat domain 3	PTCD3	NM_017952	264.259	380.676	1.44054	1.44054	0.52661
2462401	EDAR-associated death domain	EDARADD	NM_145861	302.125	435.156	1.44031	1.44031	0.52639
2811656	kinesin heavy chain member 2A	KIF2A	NM_004520	236.857	341.14	1.44028	1.44028	0.52635
3082181	non-SMC condensin II complex, subunit G2	NCAPG2	ENST00000409423	119.457	172.046	1.44023	1.44023	0.5263
3600644	GRAM domain containing 2	GRAMD2	NM_001012642	133.361	192.048	1.44006	1.44006	0.52613
2868904	ST8 alpha-N-acetyl-neuraminide alpha-2,8-sialyltransferase 4 //	ST8SIA4	NM_005668	169.394	243.884	1.43974	1.43974	0.52581
3330158	olfactory receptor, family 4, subfamily C, member 2 pseudo	OR4C2P	ENST00000530855	52.4791	75.5537	1.43969	1.43969	0.52576
2483538	Fanconi anemia, complementation group L	FANCL	NM_001114636	290.085	417.615	1.43963	1.43963	0.5257
2568622	G protein-coupled receptor 45	GPR45	NM_007227	42.3057	60.8996	1.43952	1.43952	0.52558
3090697	cell division cycle associated 2	CDCA2	NM_152562	202.586	291.623	1.4395	1.4395	0.52557
3709504	vesicle-associated membrane protein 2 (synaptobrevin 2)	VAMP2	NM_014232	85.2501	122.703	1.43933	1.43933	0.5254
3248168	ankyrin 3, node of Ranvier (ankyrin G)	ANK3	ENST00000469721	59.1538	85.109	1.43877	1.43877	0.52484
2445141	ring finger and WD repeat domain 2, E3 ubiquitin protein li	RFWD2	ENST00000367669	113.531	163.318	1.43854	1.43854	0.5246
2505353	POTE ankyrin domain family, member F	POTEF	NM_001099771	157.175	226.027	1.43806	1.43806	0.52412
3446085	suppressor of Ty 16 homolog (S. cerevisiae)	SUPT16H	NM_007192	45.7357	65.7441	1.43747	1.43747	0.52354
2682661	protein phosphatase 4, regulatory subunit 2	PPP4R2	ENST00000356692	70.0979	100.752	1.4373	1.4373	0.52336
3750562	leucine rich repeat containing 37, member A6, pseudogene	LRRC37A6P	NR_003525	139.319	200.132	1.4365	1.4365	0.52256
3441364	potassium voltage-gated channel, shaker-related subfamily, member	KCNA1	NM_000217	90.1072	129.425	1.43634	1.43634	0.5224
2421782	RNA binding motif protein, X-linked-like 1	RBMXL1	NM_001162536	235.959	338.899	1.43626	1.43626	0.52232
2744501	CCR4 carbon catabolite repression 4-like (S. cerevisiae)	CCRN4L	NM_012118	673.344	967.092	1.43625	1.43625	0.52231
3875072	ribosomal protein S18 pseudogene 1	RPS18P1	ENST00000447840	59.3341	85.2147	1.43618	1.43618	0.52224
3483877	katanin p60 subunit A-like 1	KATNAL1	ENST00000380617	92.4358	132.75	1.43614	1.43614	0.52219
3389954	sarcolipin	SLN	ENST00000525934	137.163	196.966	1.436	1.436	0.52205
3782730	potassium channel tetramerisation domain containing 1	KCTD1	NM_001136205	122.797	176.325	1.43591	1.43591	0.52196
3781082	small nuclear ribonucleoprotein D1 polypeptide 16kDa	SNRPD1	NM_006938	177.77	255.259	1.4359	1.4359	0.52195
3709744	nudE nuclear distribution E homolog (A. nidulans)-like 1 //	NDEL1	ENST00000299734	94.6749	135.888	1.43532	1.43532	0.52136
3547671	echinoderm microtubule associated protein like 5	EML5	BC150639	55.3051	79.3737	1.43519	1.43519	0.52125
3784509	zinc finger protein 271	ZNF271	NR_024565	57.7701	82.9029	1.43505	1.43505	0.5211
3987442	eukaryotic translation initiation factor 4B	EIF4B	NM_001417	200.719	287.995	1.43482	1.43482	0.52087
3923951	pituitary tumor-transforming 1 interacting protein	PTTG1IP	NM_004339	79.9026	114.632	1.43466	1.43466	0.5207
3907257	SYS1 Golgi-localized integral membrane protein homolog (S. cerevis	SYS1	NM_033542	94.6263	135.747	1.43455	1.43455	0.52061
2451200	ubiquitin-conjugating enzyme E2T (putative)	UBE2T	ENST00000367274	585.948	840.469	1.43437	1.43437	0.52042
3671448	heat shock factor binding protein 1	HSBP1	ENST00000433866	95.5173	137.005	1.43435	1.43435	0.52039
3488942	nudix (nucleoside diphosphate linked moiety X)-type motif 15	NUDT15	NM_018283	88.7349	127.27	1.43427	1.43427	0.52032
3714412	nitric oxide synthase 2, inducible	NOS2	NM_000625	57.2003	82.0294	1.43408	1.43408	0.52012
2401643	fucosidase, alpha-L- 1, tissue	FUCA1	NM_000147	119.422	171.25	1.434	1.434	0.52004
3039731	ankyrin repeat and MYND domain containing 2	ANKMY2	NM_020319	109.012	156.303	1.43381	1.43381	0.51986
2883317	hepatitis A virus cellular receptor 1	HAVCR1	NM_012206	161.352	231.337	1.43374	1.43374	0.51978
3488429	zinc finger CCCH-type containing 13	ZC3H13	NM_015070	43.2674	62.0251	1.43352	1.43352	0.51957
3412904	solute carrier family 38, member 2	SLC38A2	BC029379	84.7	121.406	1.43337	1.43337	0.51941
3731098	testis expressed 2	TEX2	NM_018469	124.364	178.232	1.43314	1.43314	0.51918
2523478	neurobeachin-like 1	NBEAL1	NM_001114132	138.284	198.15	1.43292	1.43292	0.51896
2791538	peptidylprolyl isomerase D	PPID	NM_005038	189.658	271.764	1.43291	1.43291	0.51895
3445670	WW domain binding protein 11	WBP11	ENST00000261167	209.921	300.764	1.43275	1.43275	0.51879
2464353	adenylosuccinate synthase	ADSS	NM_001126	79.5252	113.934	1.43269	1.43269	0.51872
2650199	structural maintenance of chromosomes 4	SMC4	NM_005496	225.656	323.293	1.43268	1.43268	0.51872
2427688	ligand dependent nuclear receptor interacting factor 1	LRIF1	ENST00000369763	138.134	197.899	1.43266	1.43266	0.5187
3660173	sorting nexin 20	SNX20	NM_182854	94.3212	135.102	1.43235	1.43235	0.51839
3454499	DIP2 disco-interacting protein 2 homolog B (Drosophila)	DIP2B	NM_173602	149.128	213.587	1.43223	1.43223	0.51827
3675813	ubiquitin-conjugating enzyme E2I	UBE2I	NM_003345	74.781	107.089	1.43204	1.43204	0.51807
2462511	HEAT repeat containing 1	HEATR1	NM_018072	379.764	543.833	1.43202	1.43202	0.51806
2397834	spen homolog, transcriptional regulator (Drosophila)	SPEN	NM_015001	68.8751	98.6167	1.43182	1.43182	0.51785
2972063	chromosome 6 open reading frame 170	C6orf170	NM_152730	49.576	70.9711	1.43157	1.43157	0.51759
2515707	pyruvate dehydrogenase kinase, isozyme 1	PDK1	NM_002610	313.865	449.202	1.4312	1.4312	0.51722
2413078	chromosome 14 open reading frame 2 pseudogene	LOC100652967	XR_132793	49.346	70.6217	1.43116	1.43116	0.51718
3864208	pregnancy specific beta-1-glycoprotein 9	PSG9	M94890	157.472	225.343	1.431	1.431	0.51703
2447993	tRNA methyltransferase 1 homolog (S. cerevisiae)-like	TRMT1L	NM_030934	145.563	208.261	1.43072	1.43072	0.51675
4023356	four and a half LIM domains 1	FHL1	NM_001159702	89.7083	128.342	1.43066	1.43066	0.51668
3297528	placenta-specific 9	PLAC9	ENST00000465660	79.4971	113.732	1.43066	1.43066	0.51667
3693397	cyclic nucleotide gated channel beta 1	CNGB1	NM_001297	74.7442	106.915	1.43041	1.43041	0.51643
3562667	kelch-like 28 (Drosophila)	KLHL28	NM_017658	69.2509	99.049	1.43028	1.43028	0.51631
2898575	acyl-CoA thioesterase 13	ACOT13	NM_018473	63.066	90.1897	1.43008	1.43008	0.5161
3391816	ubiquitin specific peptidase 28	USP28	ENST00000003302	174.885	250.065	1.42988	1.42988	0.5159
3748449	coiled-coil domain containing 144A	CCDC144A	ENST00000443444	98.8727	141.351	1.42963	1.42963	0.51564
3598715	ribosomal protein L4	RPL4	NM_000968	59.3679	84.8722	1.42959	1.42959	0.51561
3061181	endogenous retrovirus group W, member 1	ERVW-1	NM_001130925	354.959	507.375	1.42939	1.42939	0.5154
2673312	6-phosphofructo-2-kinase/fructose-2,6-biphosphatase 4	PFKFB4	ENST00000232375	311.043	444.58	1.42933	1.42933	0.51533
2654908	DCN1, defective in cullin neddylation 1, domain containin	DCUN1D1	ENST00000292782	90.1678	128.867	1.42919	1.42919	0.5152
2939802	chromodomain protein, Y-like	CDYL	NR_026590	228.601	326.672	1.42901	1.42901	0.51501
2931923	SYNE1 antisense RNA 1 (non-protein coding)	SYNE1-AS1	XR_112928	78.4684	112.125	1.42892	1.42892	0.51492
3744453	nudE nuclear distribution E homolog (A. nidulans)-like 1	NDEL1	NM_001025579	52.4511	74.9455	1.42886	1.42886	0.51487
2327538	peroxiredoxin 3	PRDX3	NM_006793	33.2525	47.513	1.42885	1.42885	0.51486
2594569	origin recognition complex, subunit 2	ORC2	ENST00000234296	161.171	230.201	1.4283	1.4283	0.5143
3582922	checkpoint kinase 2 pseudogene 2	CHEK2P2	NR_038836	36.7933	52.5438	1.42808	1.42808	0.51408
2450345	kinesin family member 14	KIF14	NM_014875	283.087	404.26	1.42804	1.42804	0.51404
3469734	t-complex 11 (mouse)-like 2	TCP11L2	BC017872	111.364	159.028	1.428	1.428	0.514
3825976	uncharacterized LOC284440	LOC284440	NR_026956	85.5983	122.223	1.42786	1.42786	0.51386
2531310	SP140 nuclear body protein-like	SP140L	NM_138402	245.466	350.471	1.42778	1.42778	0.51377
2669589	oxidative-stress responsive 1	OXSR1	NM_005109	114.605	163.626	1.42774	1.42774	0.51373
3938759	immunoglobulin lambda variable (IV)-59 (pseudogene)	IGLVIV-59	ENST00000520218	60.8097	86.8112	1.42759	1.42759	0.51358
2852274	myotubularin related protein 12	MTMR12	NM_001040446	378.309	540.02	1.42746	1.42746	0.51345
3685362	dynactin 5 (p25)	DCTN5	ENST00000300087	78.6912	112.268	1.42669	1.42669	0.51267
3766224	DDB1 and CUL4 associated factor 7	DCAF7	NM_005828	49.4912	70.6026	1.42658	1.42658	0.51255
3107828	pleckstrin homology domain containing, family F (with FYVE doma	PLEKHF2	NM_024613	218.37	311.515	1.42655	1.42655	0.51253
3629313	pleckstrin homology domain containing, family O member 2	PLEKHO2	NM_025201	114.35	163.122	1.42652	1.42652	0.5125
2630477	CAP, adenylate cyclase-associated protein 1 (yeast)	CAP1	NM_006367	329.97	470.692	1.42647	1.42647	0.51245
2705664	fibronectin type III domain containing 3B	FNDC3B	NM_022763	108.871	155.295	1.42641	1.42641	0.51239
2735409	HECT and RLD domain containing E3 ubiquitin protein ligase 5	HERC5	NM_016323	130.457	186.083	1.42639	1.42639	0.51237
3771798	methyltransferase like 23	METTL23	NM_001080510	109.443	156.074	1.42609	1.42609	0.51206
2437753	KIAA0907	KIAA0907	NM_014949	310.199	442.29	1.42583	1.42583	0.5118
2970897	fyn-related kinase	FRK	NM_002031	136.687	194.866	1.42564	1.42564	0.51161
2730531	UTP3, small subunit (SSU) processome component, homolog (S. cerevi	UTP3	NM_020368	208.065	296.591	1.42546	1.42546	0.51144
2592264	glutaminase	GLS	AK123493	122.698	174.896	1.42541	1.42541	0.51138
3760455	leucine rich repeat containing 37, member A2	LRRC37A2	NM_001006607	223.377	318.39	1.42534	1.42534	0.51131
2735554	family with sequence similarity 13, member A	FAM13A	NM_014883	78.1119	111.301	1.42489	1.42489	0.51085
2341663	cystathionase (cystathionine gamma-lyase)	CTH	NM_001902	253.32	360.916	1.42474	1.42474	0.5107
2732366	cyclin I	CCNI	NM_006835	117.48	167.375	1.42471	1.42471	0.51067
2975655	family with sequence similarity 54, member A	FAM54A	NM_001099286	44.964	64.0599	1.42469	1.42469	0.51065
3627076	BCL2/adenovirus E1B 19kDa interacting protein 2	BNIP2	ENST00000267859	105.795	150.722	1.42466	1.42466	0.51062
2989435	core 1 synthase, glycoprotein-N-acetylgalactosamine 3-beta-gala	C1GALT1	NM_020156	401.192	571.54	1.42461	1.42461	0.51056
2599433	ubiquitin specific peptidase 37	USP37	NM_020935	181.858	259.067	1.42456	1.42456	0.51051
3577506	OTU domain, ubiquitin aldehyde binding 2	OTUB2	NM_023112	90.6101	129.074	1.4245	1.4245	0.51046
3018208	nicotinamide phosphoribosyltransferase	NAMPT	ENST00000424768	47.8919	68.2199	1.42445	1.42445	0.51041
2903647	kinesin family member C1	KIFC1	NM_002263	372.64	530.784	1.42438	1.42438	0.51034
2518743	nucleoporin 35kDa	NUP35	NM_138285	144.979	206.496	1.42432	1.42432	0.51027
2336383	PRP38 pre-mRNA processing factor 38 (yeast) domain containing A	PRPF38A	NM_032864	334.82	476.846	1.42419	1.42419	0.51014
3887155	phospholipid transfer protein	PLTP	NM_006227	112.833	160.669	1.42395	1.42395	0.5099
3847771	alkB, alkylation repair homolog 7 (E. coli)	ALKBH7	NM_032306	89.6207	127.573	1.42348	1.42348	0.50942
3562714	PRP39 pre-mRNA processing factor 39 homolog (S. cerevisiae)	PRPF39	BC028683	85.0041	121.001	1.42348	1.42348	0.50942
2654394	fragile X mental retardation, autosomal homolog 1	FXR1	NM_001013439	167.923	239.024	1.4234	1.4234	0.50935
3848980	heterogeneous nuclear ribonucleoprotein M	HNRNPM	NM_005968	90.521	128.832	1.42323	1.42323	0.50917
3077573	Rho guanine nucleotide exchange factor (GEF) 35	ARHGEF35	NM_001003702	224.052	318.873	1.42321	1.42321	0.50915
2946208	histone cluster 1, H4b	HIST1H4B	NM_003544	198.629	282.653	1.42302	1.42302	0.50896
2632051	chromosome 3 open reading frame 38	C3orf38	ENST00000318887	152.427	216.884	1.42288	1.42288	0.50881
2792069	nuclear assembly factor 1 homolog (S. cerevisiae)	NAF1	NM_138386	99.7946	141.968	1.4226	1.4226	0.50853
2724338	ribosomal protein L9	RPL9	NM_000661	116.964	166.387	1.42255	1.42255	0.50848
3893044	transcription factor-like 5 (basic helix-loop-helix)	TCFL5	NM_006602	118.56	168.655	1.42253	1.42253	0.50846
3685021	heparan sulfate (glucosamine) 3-O-sulfotransferase 2	HS3ST2	NM_006043	124.577	177.183	1.42228	1.42228	0.50821
3975843	solute carrier family 9, subfamily A (NHE7, cation proton	SLC9A7	ENST00000328306	67.4604	95.9453	1.42224	1.42224	0.50817
2422885	glomulin, FKBP associated protein	GLMN	NM_053274	65.5739	93.246	1.422	1.422	0.50792
3927159	long intergenic non-protein coding RNA 515	LINC00515	ENST00000567517	109.333	155.459	1.42189	1.42189	0.5078
3513730	motilin receptor	MLNR	ENST00000398307	54.3493	77.2697	1.42172	1.42172	0.50764
3918936	ATP synthase, H+ transporting, mitochondrial F1 complex, O subunit	ATP5O	AK124187	93.4926	132.89	1.42139	1.42139	0.50731
3775036	hexosaminidase (glycosyl hydrolase family 20, catalytic domain) c	HEXDC	NM_173620	153.227	217.788	1.42134	1.42134	0.50725
3728964	proline rich 11	PRR11	NM_018304	399.713	567.993	1.42101	1.42101	0.50691
3999927	phosphoribosyl pyrophosphate synthetase 2	PRPS2	NM_001039091	148.583	211.091	1.42069	1.42069	0.50659
3317213	insulin-like growth factor 2 (somatomedin A)	IGF2	AY971350	156.375	222.142	1.42058	1.42058	0.50647
3740804	DPH1 homolog (S. cerevisiae)	DPH1	NM_001383	129.007	183.259	1.42053	1.42053	0.50643
2342624	Rab geranylgeranyltransferase, beta subunit	RABGGTB	NM_004582	211.086	299.767	1.42011	1.42011	0.50601
2514516	kelch-like 23 (Drosophila)	KLHL23	NM_144711	85.3151	121.152	1.42005	1.42005	0.50594
3742701	rabaptin, RAB GTPase binding effector protein 1	RABEP1	NM_004703	97.8147	138.892	1.41995	1.41995	0.50584
2914777	TTK protein kinase	TTK	ENST00000509894	176.965	251.227	1.41965	1.41965	0.50553
3914944	nuclear receptor interacting protein 1	NRIP1	NM_003489	77.8756	110.517	1.41914	1.41914	0.50502
3893240	YTH domain family, member 1	YTHDF1	NM_017798	151.172	214.476	1.41874	1.41874	0.50462
3704872	spastic paraplegia 7 (pure and complicated autosomal recessive) //	SPG7	NM_003119	74.696	105.948	1.41838	1.41838	0.50425
3823390	olfactory receptor, family 10, subfamily H, member 3	OR10H3	NM_013938	56.6691	80.3725	1.41828	1.41828	0.50414
2401119	complement component 1, q subcomponent, A chain	C1QA	ENST00000374642	76.8035	108.913	1.41808	1.41808	0.50393
2407187	dynein, axonemal, light intermediate chain 1	DNALI1	NM_003462	46.0938	65.3593	1.41797	1.41797	0.50382
4023242	cancer/testis antigen family 45, member A2	CT45A2	ENST00000471213	135.665	192.362	1.41792	1.41792	0.50378
3835208	zinc finger protein 283	ZNF283	NM_181845	46.842	66.4137	1.41783	1.41783	0.50368
2745646	SWI/SNF related, matrix associated, actin dependent regul	SMARCA5	ENST00000283131	330.737	468.927	1.41782	1.41782	0.50368
2654855	ATPase, class VI, type 11B	ATP11B	NM_014616	110.289	156.366	1.41779	1.41779	0.50364
3483336	eukaryotic translation initiation factor 4A1 pseudogene	EIF4A1P7	ENST00000421800	51.2074	72.5976	1.41772	1.41772	0.50357
3588768	casein kinase 1, alpha 1 pseudogene 1	CSNK1A1P1	NR_027320	47.457	67.2536	1.41715	1.41715	0.50299
2458082	WD repeat domain 26	WDR26	NM_025160	233.356	330.666	1.417	1.417	0.50284
3421118	RAP1B, member of RAS oncogene family	RAP1B	ENST00000250559	43.4059	61.4904	1.41664	1.41664	0.50247
3417667	prostaglandin E synthase 3 (cytosolic)	PTGES3	BC021167	145.585	206.23	1.41656	1.41656	0.50239
3877776	small nuclear ribonucleoprotein polypeptide B	SNRPB2	NM_003092	75.3429	106.719	1.41644	1.41644	0.50227
2356706	flavin containing monooxygenase 5	FMO5	ENST00000478432	28.5152	40.389	1.41639	1.41639	0.50223
2510607	ADP-ribosylation factor-like 5A	ARL5A	NM_012097	140.102	198.437	1.41639	1.41639	0.50221
3414739	methyltransferase like 7A	METTL7A	NM_014033	150.302	212.872	1.41629	1.41629	0.50212
2514563	PHOSPHO2-KLHL23 readthrough	PHOSPHO2-KLHL23	NM_001199290	215.413	305.067	1.4162	1.4162	0.50202
2733767	enolase-phosphatase 1	ENOPH1	NM_021204	181.972	257.677	1.41603	1.41603	0.50185
3748952	aldehyde dehydrogenase 3 family, member A2	ALDH3A2	NM_001031806	87.7185	124.206	1.41596	1.41596	0.50178
2566758	eukaryotic translation initiation factor 5B	EIF5B	NM_015904	88.9141	125.866	1.41559	1.41559	0.5014
3581603	metastasis associated 1	MTA1	NM_004689	153.053	216.65	1.41552	1.41552	0.50133
2342576	acyl-CoA dehydrogenase, C-4 to C-12 straight chain	ACADM	NM_000016	145.055	205.301	1.41533	1.41533	0.50114
2635983	abhydrolase domain containing 10	ABHD10	NM_018394	152.263	215.48	1.41518	1.41518	0.50099
2857301	solute carrier family 38, member 9	SLC38A9	NR_047649	272.747	385.985	1.41517	1.41517	0.50098
2759291	Morf4 family associated protein 1-like 1 pseudogene	LOC93622	NR_015433	38.1159	53.9361	1.41505	1.41505	0.50086
3665204	chromosome 16 open reading frame 70	C16orf70	ENST00000565900	76.6673	108.456	1.41464	1.41464	0.50043
2578075	heterogeneous nuclear ribonucleoprotein K	HNRNPK	NM_002140	119.776	169.422	1.41449	1.41449	0.50028
2413423	transmembrane protein 48	TMEM48	ENST00000234725	394.579	558.077	1.41436	1.41436	0.50015
3878462	ribosomal protein S19	RPS19	NM_001022	80.2	113.429	1.41432	1.41432	0.50011
3810320	zinc finger protein 532	ZNF532	NM_018181	96.8111	136.921	1.41431	1.41431	0.5001
2766456	UDP-glucose 6-dehydrogenase	UGDH	NM_003359	276.271	390.712	1.41423	1.41423	0.50002
2676726	DCP1 decapping enzyme homolog A (S. cerevisiae)	DCP1A	NM_018403	303.965	429.82	1.41404	1.41404	0.49983
2469009	tyrosine 3-monooxygenase/tryptophan 5-monooxygenase activation pr	YWHAQ	NM_006826	383.622	542.44	1.414	1.414	0.49978
2746100	reticulon 3 pseudogene 1	RTN3P1	ENST00000536295	103.602	146.484	1.41391	1.41391	0.49969
3693266	G protein-coupled receptor 114	GPR114	NM_153837	43.6294	61.6744	1.4136	1.4136	0.49937
2376037	Mdm4 p53 binding protein homolog (mouse)	MDM4	NM_002393	1015.28	1435.06	1.41345	1.41345	0.49924
4039649	RNA, U2 small nuclear 1	RNU2-1	NR_002716	437.424	618.179	1.41322	1.41322	0.49899
3576078	calmodulin 1 (phosphorylase kinase, delta)	CALM1	NM_006888	245	346.204	1.41308	1.41308	0.49884
2412360	epidermal growth factor receptor pathway substrate 15	EPS15	ENST00000371733	232.14	328.027	1.41306	1.41306	0.49882
2350840	guanine nucleotide binding protein (G protein), alpha inhibiting	GNAI3	NM_006496	363.145	513.116	1.41298	1.41298	0.49874
2509622	methyl-CpG binding domain protein 5	MBD5	ENST00000478190	140.183	198.055	1.41283	1.41283	0.49859
2451309	lysine (K)-specific demethylase 5B	KDM5B	ENST00000367265	1197.99	1692.45	1.41281	1.41281	0.4985
2768551	FRY-like	FRYL	NM_015030	160.444	226.664	1.41273	1.41273	0.49848
2795794	odz, odd Oz/ten-m homolog 3 (Drosophila)	ODZ3	NM_001080477	112.619	159.09	1.41263	1.41263	0.49839
2668114	CNOT10 antisense RNA 1 (non-protein coding)	CNOT10-AS1	ENST00000475395	68.3107	96.4835	1.41243	1.41243	0.49817
3594223	myosin VC	MYO5C	NM_018728	170.023	240.125	1.41231	1.41231	0.49805
2469094	TATA box binding protein (TBP)-associated factor, RNA polym	TAF1B	ENST00000263663	248.536	350.964	1.41212	1.41212	0.49787
3860651	zinc finger protein 850	ZNF850	NM_001193552	1054.4	1488.87	1.41209	1.41209	0.4978
2601021	phenylalanyl-tRNA synthetase, beta subunit	FARSB	ENST00000281828	435.045	614.058	1.41148	1.41148	0.49721
2700500	COMM domain containing 2	COMMD2	NM_016094	371.902	524.915	1.41144	1.41144	0.49716
3456499	homeobox C10	HOXC10	NM_017409	38.3499	54.1271	1.4114	1.4114	0.49713
3349918	RNA binding motif protein 7	RBM7	ENST00000540163	67.5334	95.3116	1.41132	1.41132	0.49705
2325781	transmembrane protein 50A	TMEM50A	ENST00000374358	114.896	162.154	1.41131	1.41131	0.49703
2434382	PRP3 pre-mRNA processing factor 3 homolog (S. cerevisiae)	PRPF3	NM_004698	64.1768	90.5548	1.41103	1.41103	0.49674
2777564	family with sequence similarity 13, member A	FAM13A	NM_014883	94.2963	133.044	1.41091	1.41091	0.49663
3961230	Smith-Magenis syndrome chromosome region, candidate 7-like	SMCR7L	NM_019008	101.519	143.217	1.41074	1.41074	0.49646
2832107	vault RNA 1-3	VTRNA1-3	NR_026705	444.121	626.43	1.41049	1.41049	0.4962
2486740	partner of NOB1 homolog (S. cerevisiae)	PNO1	ENST00000263657	170.248	240.076	1.41016	1.41016	0.49586
3947495	polymerase (DNA-directed), delta interacting protein 3	POLDIP3	NM_032311	90.1247	127.083	1.41008	1.41008	0.49578
7385575	zinc finger protein 845	ZNF845	NM_138374	142.084	200.335	1.40997	1.40997	0.49567
3096171	polymerase (DNA directed), beta	POLB	NM_002690	95.6452	134.82	1.40959	1.40959	0.49527
2425118	spindle assembly 6 homolog (C. elegans)	SASS6	NM_194292	157.682	222.227	1.40935	1.40935	0.49502
2510485	RAP1 interacting factor homolog (yeast)	RIF1	ENST00000243326	115.631	162.956	1.40927	1.40927	0.49495
2838688	methionine adenosyltransferase II, beta	MAT2B	NM_013283	178.397	251.405	1.40924	1.40924	0.49492
2648856	solute carrier family 33 (acetyl-CoA transporter), member 1	SLC33A1	NM_004733	109.88	154.813	1.40892	1.40892	0.49459
2877465	eukaryotic translation termination factor 1	ETF1	NR_045994	395.792	557.605	1.40883	1.40883	0.4945
2379863	centromere protein F, 350/400kDa (mitosin)	CENPF	NM_016343	256.163	360.826	1.40858	1.40858	0.49424
2576438	RAB6C-like	WTH3DI	NM_001077637	186.975	263.356	1.40851	1.40851	0.49417
2737108	microRNA 3684	MIR3684	NR_037455	58.6651	82.6263	1.40844	1.40844	0.4941
2385119	family with sequence similarity 89, member A	FAM89A	NM_198552	51.5718	72.6303	1.40834	1.40834	0.49399
3566302	exocyst complex component 5	EXOC5	NM_006544	35.9941	50.6826	1.40808	1.40808	0.49373
2758483	family with sequence similarity 86, member E, pseudogene	FAM86EP	NR_024253	206.496	290.721	1.40788	1.40788	0.49352
3945498	chromobox homolog 6	CBX6	ENST00000407418	88.0451	123.941	1.4077	1.4077	0.49334
3004606	uncharacterized LOC100128885	LOC100128885	AK125429	207.466	292.005	1.40749	1.40749	0.49312
3951832	Charcot-Leyden crystal protein pseudogene 1	CLCP1	ENST00000455251	106.177	149.438	1.40744	1.40744	0.49307
3842967	paternally expressed 3	PEG3	NM_006210	91.284	128.466	1.40732	1.40732	0.49295
3417180	RAB13, member RAS oncogene family	RAB13	BT019700	187.511	263.888	1.40732	1.40732	0.49295
3544382	placental growth factor	PGF	ENST00000555253	77.6988	109.322	1.407	1.407	0.49262
2698616	transcription factor Dp-2 (E2F dimerization partner 2)	TFDP2	NM_001178138	137.357	193.255	1.40695	1.40695	0.49257
2900074	histone cluster 1, H2bn	HIST1H2BN	ENST00000449538	136.955	192.62	1.40644	1.40644	0.49205
3458057	prostaglandin E synthase 3 (cytosolic)	PTGES3	NM_006601	70.8271	99.6135	1.40643	1.40643	0.49204
2646308	solute carrier family 9, subfamily A (NHE9, cation proton antipo	SLC9A9	NM_173653	72.9396	102.585	1.40643	1.40643	0.49204
2741131	SEC24 family, member D (S. cerevisiae)	SEC24D	BC037736	148.641	209.039	1.40633	1.40633	0.49194
3465775	nudix (nucleoside diphosphate linked moiety X)-type motif 4	NUDT4	NM_019094	56.5882	79.5743	1.4062	1.4062	0.4918
3938328	mitogen-activated protein kinase 1	MAPK1	NM_002745	58.9075	82.8322	1.40614	1.40614	0.49174
3507251	PAN3 antisense RNA 1 (non-protein coding)	PAN3-AS1	NR_029383	52.7775	74.212	1.40613	1.40613	0.49173
3710262	myosin, heavy chain 3, skeletal muscle, embryonic	MYH3	NM_002470	66.6836	93.7541	1.40596	1.40596	0.49155
2967529	PR domain containing 1, with ZNF domain	PRDM1	NM_001198	52.0967	73.2395	1.40583	1.40583	0.49143
2558511	TIA1 cytotoxic granule-associated RNA binding protein	TIA1	NM_022037	170.034	239.024	1.40573	1.40573	0.49133
2829416	SEC24 family, member A (S. cerevisiae)	SEC24A	NM_021982	283.788	398.907	1.40565	1.40565	0.49124
2540027	ribonucleotide reductase M2	RRM2	NM_001165931	545.574	766.77	1.40545	1.40545	0.49102
2832447	protocadherin beta 19 pseudogene	PCDHB19P	NR_001282	113.705	159.786	1.40527	1.40527	0.49085
3716025	nuclear fragile X mental retardation protein interacting protein	NUFIP2	NM_020772	63.9016	89.7954	1.40522	1.40522	0.49079
3808678	small nuclear ribonucleoprotein polypeptide G	SNRPG	NM_003096	70.1023	98.5053	1.40517	1.40517	0.49074
3757945	protein tyrosine phosphatase type IVA, member 2	PTP4A2	NM_080391	88.3091	124.089	1.40517	1.40517	0.49074
3022841	methyltransferase like 2B	METTL2B	NM_018396	166.221	233.503	1.40478	1.40478	0.49034
3729237	CLTC intronic transcript 1 (non-protein coding)	CLTC-IT1	AF090926	56.9502	80.0012	1.40476	1.40476	0.49032
2893847	small nuclear ribonucleoprotein 48kDa (U11/U12)	SNRNP48	NM_152551	140.021	196.695	1.40476	1.40476	0.49032
3971066	eukaryotic translation initiation factor 1A, X-linked	EIF1AX	NM_001412	88.9141	124.893	1.40465	1.40465	0.49021
7385567	zinc finger protein 845	ZNF845	NM_138374	50.6897	71.1958	1.40454	1.40454	0.4901
2596763	frizzled family receptor 5	FZD5	NM_003468	767.701	1077.45	1.40347	1.40347	0.489
2460519	SprT-like N-terminal domain	SPRTN	ENST00000391858	164.222	230.463	1.40336	1.40336	0.48889
3570262	serine/arginine-rich splicing factor 5	SRSF5	ENST00000556184	76.104	106.788	1.40317	1.40317	0.4887
2380785	lysophospholipase-like 1	LYPLAL1	ENST00000366928	50.379	70.6869	1.40311	1.40311	0.48862
2412702	basic transcription factor 3-like 4	BTF3L4	NM_152265	93.0639	130.575	1.40307	1.40307	0.48859
3042415	nuclear factor (erythroid-derived 2)-like 3	NFE2L3	BC008645	114.389	160.467	1.40283	1.40283	0.48833
2474751	mitochondrial ribosomal protein L33	MRPL33	NM_004891	178.027	249.689	1.40254	1.40254	0.48804
3605118	cytoplasmic polyadenylation element binding protein 1	CPEB1	NM_030594	90.3248	126.681	1.40251	1.40251	0.48801
3325869	long intergenic non-protein coding RNA 294	LINC00294	NR_015451	124.865	175.105	1.40236	1.40236	0.48786
2848259	chaperonin containing TCP1, subunit 5 (epsilon)	CCT5	AK124354	63.749	89.3973	1.40233	1.40233	0.48783
3360505	olfactory receptor, family 51, subfamily B, member 2	OR51B2	NM_033180	44.5894	62.5288	1.40232	1.40232	0.48782
3718620	schlafen family member 12	SLFN12	NM_018042	76.737	107.595	1.40213	1.40213	0.48762
2318151	ribosomal protein L22	RPL22	BC058887	88.8845	124.625	1.4021	1.4021	0.48759
2544179	splicing factor 3B, 14 kDa subunit	SF3B14	NM_016047	193.555	271.376	1.40206	1.40206	0.48755
3708904	fragile X mental retardation, autosomal homolog 2	FXR2	NM_004860	48.208	67.5793	1.40182	1.40182	0.48731
2960955	solute carrier family 17 (anion/sugar transporter), membe	SLC17A5	ENST00000355773	322.061	451.465	1.4018	1.4018	0.48728
3485989	transient receptor potential cation channel, subfamily C, member	TRPC4	NM_016179	216.087	302.827	1.40142	1.40142	0.48688
2905118	serine/arginine-rich splicing factor 3	SRSF3	ENST00000373715	584.375	818.932	1.40138	1.40138	0.48685
3905113	regulation of nuclear pre-mRNA domain containing 1B	RPRD1B	NM_021215	70.7707	99.1754	1.40136	1.40136	0.48683
2404377	small nuclear ribonucleoprotein 40kDa (U5)	SNRNP40	NM_004814	79.2166	110.998	1.40119	1.40119	0.48666
3854691	citrate synthase	CS	NM_004077	366.16	513.037	1.40113	1.40113	0.48659
2893721	RIO kinase 1 (yeast)	RIOK1	NM_031480	170.749	239.233	1.40108	1.40108	0.48654
3019401	zinc finger protein 277	ZNF277	NM_021994	191.02	267.595	1.40088	1.40088	0.48633
2559649	dual specificity phosphatase 11 (RNA/RNP complex 1-interacting)	DUSP11	NM_003584	672.365	941.867	1.40083	1.40083	0.48628
3457928	glutaminase 2 (liver, mitochondrial)	GLS2	ENST00000471282	111.292	155.887	1.4007	1.4007	0.48615
3988900	NFKB repressing factor	NKRF	NM_001173487	39.5866	55.4459	1.40062	1.40062	0.48607
4039661	EPN2 intronic transcript 1 (non-protein coding)	EPN2-IT1	NR_046824	48.6497	68.1211	1.40023	1.40023	0.48567
2713008	leucine rich repeat containing 33	LRRC33	NM_198565	111.915	156.702	1.40019	1.40019	0.48562
2920962	FIG4 homolog, SAC1 lipid phosphatase domain containing (S. cerevis	FIG4	NM_014845	133.651	187.102	1.39993	1.39993	0.48535
2408189	palmitoyl-protein thioesterase 1	PPT1	ENST00000433473	1214.12	1699.62	1.39983	1.39983	0.4853
2401548	transcription elongation factor B (SIII), polypeptide 3 (110kDa,	TCEB3	NM_003198	97.7388	136.752	1.39915	1.39915	0.48456
3959951	potassium channel tetramerisation domain containing 17	KCTD17	NM_024681	65.73	91.9457	1.39885	1.39885	0.48423
3072276	ubiquitin-conjugating enzyme E2H	UBE2H	NM_003344	180.028	251.827	1.39882	1.39882	0.48421
3565663	discs, large (Drosophila) homolog-associated protein 5	DLGAP5	NM_001146015	295.237	412.932	1.39865	1.39865	0.48403
2440983	ribosomal protein L31 pseudogene 11	RPL31P11	NR_002595	98.9508	138.391	1.39859	1.39859	0.48397
2877314	cell division cycle 23 homolog (S. cerevisiae)	CDC23	NM_004661	387.478	541.918	1.39858	1.39858	0.48396
3929642	interferon (alpha, beta and omega) receptor 1	IFNAR1	NM_000629	54.8633	76.7141	1.39827	1.39827	0.48365
3832749	heterogeneous nuclear ribonucleoprotein L	HNRNPL	NM_001533	194.527	271.962	1.39807	1.39807	0.48343
2854790	ribosomal protein L37	RPL37	ENST00000274242	191.7	267.972	1.39788	1.39788	0.48323
2731087	ankyrin repeat domain 17	ANKRD17	NM_032217	215.74	301.549	1.39774	1.39774	0.4831
2405358	uncharacterized LOC57242	KIAA0509	AB007978	77.8929	108.868	1.39766	1.39766	0.48302
3851150	zinc finger protein 433	ZNF433	NM_001080411	80.9534	113.123	1.39739	1.39739	0.48273
2529546	acyl-CoA synthetase long-chain family member 3	ACSL3	ENST00000357430	154.04	215.247	1.39735	1.39735	0.48269
2328236	zinc finger, CCHC domain containing 17	ZCCHC17	ENST00000373714	155.978	217.957	1.39735	1.39735	0.4827
2896349	dystrobrevin binding protein 1	DTNBP1	NM_183040	127.702	178.436	1.39728	1.39728	0.48262
2947367	olfactory receptor, family 2, subfamily E, member 1 pseudo	OR2E1P	ENST00000402553	81.0668	113.271	1.39726	1.39726	0.4826
3870135	zinc finger protein 347	ZNF347	NM_001172674	108.338	151.361	1.39712	1.39712	0.48246
3873270	casein kinase 2, alpha 1 polypeptide	CSNK2A1	S53149	74.4381	103.99	1.397	1.397	0.48233
3874983	uncharacterized LOC728283	FLJ33544	AK090863	172.603	241.054	1.39658	1.39658	0.4819
3784694	regulation of nuclear pre-mRNA domain containing 1A	RPRD1A	NM_018170	75.9506	106.059	1.39643	1.39643	0.48174
2904877	mitogen-activated protein kinase 14	MAPK14	NM_001315	282.141	393.978	1.39638	1.39638	0.4817
3720964	uncharacterized LOC100287525	LOC100287525	AK098252	204.012	284.874	1.39636	1.39636	0.48167
2995320	uncharacterized protein DKFZp586I1420	DKFZP586I1420	NR_002186	81.1107	113.246	1.3962	1.3962	0.4815
3041260	translocase of outer mitochondrial membrane 7 homolog (yeas	TOMM7	ENST00000358435	170.35	237.844	1.3962	1.3962	0.48151
2374956	translocase of inner mitochondrial membrane 17 homolog A (yeast	TIMM17A	NM_006335	362.34	505.887	1.39617	1.39617	0.48147
2458742	lin-9 homolog (C. elegans)	LIN9	ENST00000328205	140.57	196.25	1.39611	1.39611	0.48141
2926476	TBP-like 1	TBPL1	NM_004865	119.944	167.445	1.39602	1.39602	0.48132
2436218	integrator complex subunit 3	INTS3	NM_023015	102.792	143.484	1.39586	1.39586	0.48116
2892738	PRP4 pre-mRNA processing factor 4 homolog B (yeast)	PRPF4B	NM_003913	135.912	189.71	1.39582	1.39582	0.48112
2515463	methionyl aminopeptidase type 1D (mitochondrial)	METAP1D	ENST00000315796	72.8148	101.629	1.39572	1.39572	0.48101
2587747	corepressor interacting with RBPJ, 1	CIR1	ENST00000342016	51.7307	72.2012	1.3957	1.3957	0.481
3872220	zinc finger protein 543	ZNF543	NM_213598	45.4598	63.4435	1.39559	1.39559	0.48088
2979704	required for meiotic nuclear division 1 homolog (S. cerevisiae) /	RMND1	NM_017909	119.43	166.665	1.3955	1.3955	0.48079
3831354	zinc finger protein 14 homolog (mouse)	ZFP14	NM_020917	68.4771	95.5517	1.39539	1.39539	0.48066
2427162	guanine nucleotide binding protein (G protein), alpha inhibiting	GNAI3	NM_006496	57.93	80.8217	1.39515	1.39515	0.48043
2505993	POTE ankyrin domain family, member E	POTEE	NM_001083538	358.373	499.929	1.39499	1.39499	0.48026
3596882	vacuolar protein sorting 13 homolog C (S. cerevisiae)	VPS13C	NM_017684	44.3346	61.8456	1.39497	1.39497	0.48024
4025767	myotubularin related protein 1	MTMR1	ENST00000544228	159.752	222.83	1.39485	1.39485	0.48011
2620256	kinesin family member 15	KIF15	NM_020242	121.613	169.624	1.39479	1.39479	0.48005
3214451	nuclear factor, interleukin 3 regulated	NFIL3	NM_005384	541.471	755.203	1.39473	1.39473	0.47998
3904226	RNA binding motif protein 39	RBM39	NR_040724	318.147	443.718	1.39469	1.39469	0.47995
2713054	p21 protein (Cdc42/Rac)-activated kinase 2	PAK2	NM_002577	58.7448	81.9209	1.39453	1.39453	0.47977
2923359	ASF1 anti-silencing function 1 homolog A (S. cerevisiae)	ASF1A	NM_014034	178.242	248.553	1.39448	1.39448	0.47972
2386418	tubulin folding cofactor E	TBCE	NM_001079515	115.445	160.981	1.39444	1.39444	0.47969
3467315	IKBKB interacting protein	IKBIP	NM_153687	120.292	167.713	1.39421	1.39421	0.47945
2773997	nucleoporin 54kDa	NUP54	NM_017426	104.351	145.485	1.39419	1.39419	0.47943
3859321	glucose-6-phosphate isomerase	GPI	NM_001184722	214.526	299.054	1.39402	1.39402	0.47925
2360927	ash1 (absent, small, or homeotic)-like (Drosophila)	ASH1L	NM_018489	41.9503	58.4791	1.39401	1.39401	0.47924
2743370	chromosome 4 open reading frame 33	C4orf33	ENST00000281146	50.1835	69.9552	1.39399	1.39399	0.47922
3861037	zinc finger protein 607	ZNF607	NM_032689	120.53	168.005	1.39389	1.39389	0.47911
2861183	general transcription factor IIH, polypeptide 2, 44kDa	GTF2H2	ENST00000330280	329.22	458.682	1.39324	1.39324	0.47844
3704698	uncharacterized LOC283861	LOC283861	AK098143	65.2714	90.9354	1.39319	1.39319	0.47839
3609309	RGM domain family, member A	RGMA	NM_001166283	206.334	287.427	1.39302	1.39302	0.47821
3817632	chromosome 19 open reading frame 10	C19orf10	ENST00000262947	187.149	260.686	1.39294	1.39294	0.47813
3521484	UDP-glucose glycoprotein glucosyltransferase 2	UGGT2	NM_020121	57.4239	79.9813	1.39282	1.39282	0.47801
3907556	uncharacterized LOC643549	FLJ40606	AK097925	119.634	166.588	1.39248	1.39248	0.47766
2451110	E74-like factor 3 (ets domain transcription factor, epitheli	ELF3	ENST00000359651	83.5414	116.326	1.39244	1.39244	0.47761
2856867	sorting nexin 18	SNX18	NM_001102575	315.577	439.333	1.39216	1.39216	0.47732
2747893	ADP-ribosylation factor interacting protein 1	ARFIP1	ENST00000451320	219.391	305.409	1.39208	1.39208	0.47724
2831284	ubiquitin-conjugating enzyme E2D 2	UBE2D2	ENST00000505548	412.623	574.387	1.39204	1.39204	0.4772
2861952	mitochondrial ribosomal protein S27	MRPS27	NM_015084	358.91	499.611	1.39201	1.39201	0.47718
2485257	UDP-glucose pyrophosphorylase 2	UGP2	NM_001001521	183.22	254.95	1.3915	1.3915	0.47664
2491659	gamma-glutamyl carboxylase	GGCX	ENST00000233838	36.197	50.3612	1.39131	1.39131	0.47644
2598762	SWI/SNF related, matrix associated, actin dependent regulator	SMARCAL1	NM_014140	44.6358	62.1004	1.39127	1.39127	0.4764
2954678	exportin 5	XPO5	NM_020750	362.662	504.465	1.391	1.391	0.47613
3469742	polymerase (RNA) III (DNA directed) polypeptide B	POLR3B	NM_018082	65.4826	91.0767	1.39085	1.39085	0.47597
2621967	IMP (inosine 5'-monophosphate) dehydrogenase 2	IMPDH2	NM_000884	193.944	269.741	1.39081	1.39081	0.47593
2967276	popeye domain containing 3	POPDC3	NM_022361	215.915	300.292	1.39079	1.39079	0.4759
2472914	UBX domain protein 2A	UBXN2A	ENST00000309033	91.346	127.026	1.3906	1.3906	0.47571
3488600	FK506 binding protein 1A, 12kDa pseudogene 3	FKBP1AP3	ENST00000423650	225.006	312.885	1.39057	1.39057	0.47567
4052378	small nuclear ribonucleoprotein 35kDa (U11/U12)	SNRNP35	NM_022717	95.3896	132.643	1.39055	1.39055	0.47565
2780172	centromere protein E, 312kDa	CENPE	NM_001813	56.2219	78.1774	1.39052	1.39052	0.47562
2709062	transformer 2 beta homolog (Drosophila)	TRA2B	NM_004593	498.925	693.629	1.39024	1.39024	0.47534
3961473	trinucleotide repeat containing 6B	TNRC6B	NM_001162501	77.6466	107.934	1.39007	1.39007	0.47516
3590388	nucleolar and spindle associated protein 1	NUSAP1	NM_016359	662.382	920.753	1.39007	1.39007	0.47515
2852448	SUB1 homolog (S. cerevisiae)	SUB1	NM_006713	29.5993	41.1443	1.39005	1.39005	0.47513
4053943	uncharacterized LOC389831	LOC389831	NM_001242480	80.085	111.317	1.38999	1.38999	0.47507
3286017	zinc finger protein 91 pseudogene	LOC441666	AF519622	60.6552	84.3099	1.38999	1.38999	0.47507
3542535	COX16 cytochrome c oxidase assembly homolog (S. cerevisiae)	COX16	NM_016468	240.288	333.983	1.38993	1.38993	0.47501
2458773	poly (ADP-ribose) polymerase 1	PARP1	NM_001618	263.517	366.272	1.38993	1.38993	0.47502
2737069	methionyl aminopeptidase 1	METAP1	NM_015143	395.332	549.467	1.38989	1.38989	0.47497
4019366	uncharacterized LOC100652816	LOC100652816	XR_132687	170.509	236.949	1.38966	1.38966	0.47473
3578415	poly(A) polymerase alpha	PAPOLA	NM_032632	58.2231	80.9091	1.38965	1.38965	0.47471
2367537	chromosome 1 open reading frame 9	C1orf9	ENST00000367723	163.987	227.859	1.3895	1.3895	0.47456
2654815	ATPase, class VI, type 11B	ATP11B	NM_014616	72.3976	100.567	1.3891	1.3891	0.47415
3855611	neurocan	NCAN	NM_004386	86.3797	119.988	1.38909	1.38909	0.47413
2819044	RAS p21 protein activator (GTPase activating protein) 1	RASA1	NM_002890	169.769	235.81	1.389	1.389	0.47405
3894176	neurensin 2	NRSN2	NM_024958	169.169	234.971	1.38897	1.38897	0.47402
2636099	chromosome 1 open reading frame 106	C1orf106	ENST00000367342	74.5698	103.565	1.38883	1.38883	0.47387
2318205	isoprenylcysteine carboxyl methyltransferase	ICMT	NM_012405	63.0616	87.5788	1.38878	1.38878	0.47382
2805500	uncharacterized LOC153546	LOC153546	AK055939	270.694	375.906	1.38868	1.38868	0.47371
2573786	MKI67 (FHA domain) interacting nucleolar phosphoprotein	MKI67IP	NM_032390	223.019	309.651	1.38845	1.38845	0.47348
3548280	proteasome (prosome, macropain) 26S subunit, ATPase, 1	PSMC1	ENST00000261303	48.9169	67.9184	1.38844	1.38844	0.47347
3141755	hairy/enhancer-of-split related with YRPW motif 1	HEY1	NM_012258	188.921	262.239	1.38809	1.38809	0.4731
3935441	pericentrin	PCNT	NM_006031	82.3787	114.34	1.38798	1.38798	0.47299
4008525	melanoma antigen family D, 1	MAGED1	NM_001005333	82.3171	114.222	1.38759	1.38759	0.47258
2817941	Ras protein-specific guanine nucleotide-releasing factor 2	RASGRF2	NM_006909	421.869	585.38	1.38758	1.38758	0.47258
2993621	heterogeneous nuclear ribonucleoprotein A2/B1	HNRNPA2B1	ENST00000476233	63.2051	87.6961	1.38748	1.38748	0.47247
2508016	speckle-type POZ protein-like	SPOPL	ENST00000280098	119.788	166.198	1.38743	1.38743	0.47242
3480657	Sin3A-associated protein, 18kDa	SAP18	NM_005870	92.5891	128.457	1.38739	1.38739	0.47237
3025881	succinate dehydrogenase complex, subunit D, integral membr	SDHDP2	ENST00000436937	42.587	59.0842	1.38738	1.38738	0.47236
2724772	RNA binding motif protein 47	RBM47	NM_001098634	249.188	345.701	1.38731	1.38731	0.47229
2688882	chromosome 3 open reading frame 17	C3orf17	ENST00000314400	228.142	316.436	1.38701	1.38701	0.47198
2541150	family with sequence similarity 84, member A	FAM84A	NM_145175	98.4965	136.602	1.38688	1.38688	0.47184
2978957	katanin p60 (ATPase containing) subunit A 1	KATNA1	NM_007044	104.667	145.15	1.38679	1.38679	0.47174
2750476	tripartite motif containing 60	TRIM60	NM_001258025	134.486	186.498	1.38675	1.38675	0.47171
3578405	poly(A) polymerase alpha	PAPOLA	NM_032632	142.993	198.279	1.38664	1.38664	0.47159
2600235	transmembrane protein 198	TMEM198	NM_001005209	103.66	143.725	1.3865	1.3865	0.47145
3065963	origin recognition complex, subunit 5	ORC5	NM_002553	189.861	263.168	1.38611	1.38611	0.47104
2450416	DEAD (Asp-Glu-Ala-Asp) box polypeptide 59	DDX59	NM_001031725	127.631	176.906	1.38608	1.38608	0.47101
2853388	NAD kinase domain containing 1	NADKD1	NM_001085411	117.977	163.521	1.38604	1.38604	0.47097
2602357	ArfGAP with FG repeats 1	AGFG1	NM_001135187	161.158	223.364	1.386	1.386	0.47092
2911903	protein tyrosine phosphatase type IVA, member 1	PTP4A1	NM_003463	241.825	335.159	1.38595	1.38595	0.47088
2581548	PRP40 pre-mRNA processing factor 40 homolog A (S. cerevis	PRPF40A	ENST00000410080	254.318	352.422	1.38575	1.38575	0.47067
2921456	KIAA1919	KIAA1919	ENST00000368847	486.646	674.306	1.38562	1.38562	0.47053
3287432	annexin A8-like 1	ANXA8L1	NM_001098845	95.6843	132.558	1.38537	1.38537	0.47027
2627454	PSMD6 antisense RNA 2 (non-protein coding)	PSMD6-AS2	NR_038286	85.2235	118.061	1.38531	1.38531	0.47021
3588109	solute carrier family 12 (potassium/chloride transporters), mem	SLC12A6	NM_005135	73.9644	102.456	1.3852	1.3852	0.4701
2822215	peptidylglycine alpha-amidating monooxygenase	PAM	NM_000919	89.3422	123.753	1.38515	1.38515	0.47005
2361728	hepatoma-derived growth factor	HDGF	NM_004494	270.621	374.845	1.38513	1.38513	0.47002
3729280	tubulin, delta 1	TUBD1	NM_016261	43.5117	60.2667	1.38507	1.38507	0.46996
3470488	iron-sulfur cluster scaffold homolog (E. coli)	ISCU	NM_014301	56.8256	78.7043	1.38501	1.38501	0.4699
2974731	ribosomal protein L23a pseudogene 46	RPL23AP46	ENST00000438548	1246.36	1726.1	1.38497	1.38497	0.4698
3426828	vezatin, adherens junctions transmembrane protein	VEZT	NR_038241	94.5496	130.945	1.38494	1.38494	0.46982
2435342	thioesterase superfamily member 4	THEM4	NM_053055	78.5457	108.779	1.38492	1.38492	0.4698
3752097	transcription elongation factor, mitochondrial	TEFM	NM_024683	84.653	117.231	1.38484	1.38484	0.46972
2748892	guanylate cyclase 1, soluble, alpha 3	GUCY1A3	NM_000856	74.1492	102.671	1.38466	1.38466	0.46952
2751385	chloride channel, voltage-sensitive 3	CLCN3	NM_173872	121.596	168.356	1.38455	1.38455	0.46942
2361257	RAB25, member RAS oncogene family	RAB25	NM_020387	421.573	583.602	1.38434	1.38434	0.4692
3985685	mortality factor 4 like 2	MORF4L2	ENST00000423833	84.1633	116.504	1.38426	1.38426	0.46912
3710266	myosin, heavy chain 3, skeletal muscle, embryonic	MYH3	NM_002470	111.841	154.815	1.38424	1.38424	0.46909
2344932	zinc finger, HIT-type containing 6	ZNHIT6	NM_017953	140.951	195.096	1.38414	1.38414	0.46899
3135705	SRY (sex determining region Y)-box 17	SOX17	BC111770	49.2257	68.1272	1.38398	1.38398	0.46882
2820865	arylsulfatase family, member K	ARSK	NM_198150	341.803	473.008	1.38386	1.38386	0.4687
2739160	coiled-coil domain containing 109B	CCDC109B	ENST00000394650	382.464	529.175	1.3836	1.3836	0.46842
3621692	microfibrillar-associated protein 1	MFAP1	NM_005926	211.413	292.491	1.3835	1.3835	0.46833
2347565	coagulation factor III (thromboplastin, tissue factor)	F3	NM_001993	83.7931	115.924	1.38346	1.38346	0.46828
3934053	crystallin, alpha A	CRYAA	NM_000394	65.3108	90.3492	1.38337	1.38337	0.46819
3358144	Ras association (RalGDS/AF-6) domain family (N-terminal) m	RASSF7	ENST00000528736	122.427	169.325	1.38307	1.38307	0.46787
2954022	transcriptional regulating factor 1	TRERF1	NM_033502	155.382	214.898	1.38304	1.38304	0.46783
3707711	nucleoporin 88kDa	NUP88	NM_002532	69.3325	95.8722	1.38279	1.38279	0.46758
2759297	uncharacterized LOC100133131	LOC100133131	AF289593	127.639	176.487	1.3827	1.3827	0.46749
2982381	t-complex 1	TCP1	NM_030752	152.348	210.614	1.38245	1.38245	0.46723
3894128	zinc finger, CCHC domain containing 3	ZCCHC3	ENST00000382352	141.467	195.559	1.38236	1.38236	0.46714
4022663	5'-nucleotidase domain containing 1	NT5DC1	NM_152729	166.614	230.317	1.38234	1.38234	0.46711
3779314	charged multivesicular body protein 1B	CHMP1B	NM_020412	136.608	188.835	1.38231	1.38231	0.46708
3903668	acyl-CoA synthetase short-chain family member 2	ACSS2	NM_018677	89.2822	123.388	1.382	1.382	0.46676
3755652	F-box and leucine-rich repeat protein 20	FBXL20	NM_032875	43.5826	60.2246	1.38185	1.38185	0.4666
2434319	acidic (leucine-rich) nuclear phosphoprotein 32 family, me	ANP32E	ENST00000436748	131.634	181.878	1.3817	1.3817	0.46644
3476125	strawberry notch homolog 1 (Drosophila)	SBNO1	NM_001167856	91.6803	126.673	1.38168	1.38168	0.46643
2322389	NECAP endocytosis associated 2	NECAP2	ENST00000457722	387.26	535.05	1.38163	1.38163	0.46637
3541816	zinc finger protein 36, C3H type-like 1	ZFP36L1	NM_004926	226.381	312.757	1.38155	1.38155	0.46629
2358436	myeloid cell leukemia sequence 1 (BCL2-related)	MCL1	NM_021960	173.108	239.143	1.38147	1.38147	0.4662
2924779	PRELI domain containing 1	PRELID1	NM_013237	625.112	863.57	1.38147	1.38147	0.4662
2774121	starch binding domain 1	STBD1	ENST00000237642	47.6046	65.7601	1.38139	1.38139	0.46611
3945388	Josephin domain containing 1	JOSD1	NM_014876	96.6977	133.571	1.38133	1.38133	0.46605
3909395	dolichyl-phosphate mannosyltransferase polypeptide 1, cataly	DPM1	ENST00000371588	410.868	567.541	1.38133	1.38133	0.46605
3902664	transmembrane 9 superfamily protein member 4	TM9SF4	NM_014742	71.6095	98.9124	1.38127	1.38127	0.466
2766419	ribosomal protein L9	RPL9	ENST00000449470	205.313	283.58	1.38121	1.38121	0.46593
3728484	serine/arginine-rich splicing factor 1	SRSF1	NM_006924	21.3075	29.4285	1.38114	1.38114	0.46585
2832297	protocadherin beta 4	PCDHB4	NM_018938	559.669	772.837	1.38088	1.38088	0.46559
2433922	uncharacterized LOC388692	LOC388692	NR_027002	51.1673	70.6408	1.38059	1.38059	0.46528
3399398	uncharacterized LOC283174	LOC283174	NR_024344	57.2927	79.092	1.38049	1.38049	0.46518
3268588	acyl-CoA dehydrogenase, short/branched chain	ACADSB	NM_001609	63.5725	87.7514	1.38033	1.38033	0.46502
2928054	Cbp/p300-interacting transactivator, with Glu/Asp-rich carboxy-t	CITED2	NM_006079	225.701	311.524	1.38025	1.38025	0.46493
2963707	arginyl-tRNA synthetase 2, mitochondrial	RARS2	NM_020320	138.856	191.643	1.38016	1.38016	0.46483
3640572	nuclear receptor subfamily 2, group F, member 2	NR2F2	NM_001145157	72.4543	99.9975	1.38015	1.38015	0.46482
3725073	chromobox homolog 1	CBX1	NM_006807	241.349	333.088	1.38011	1.38011	0.46478
2836451	microfibrillar-associated protein 3	MFAP3	NM_001242336	289.257	399.184	1.38003	1.38003	0.4647
2555490	exportin 1 (CRM1 homolog, yeast)	XPO1	AL833550	218.069	300.929	1.37998	1.37998	0.46464
2435347	thioesterase superfamily member 4	THEM4	NM_053055	149.464	206.24	1.37988	1.37988	0.46453
2372924	TROVE domain family, member 2	TROVE2	NM_004600	95.7261	132.08	1.37977	1.37977	0.46443
3897431	McKusick-Kaufman syndrome	MKKS	NM_018848	72.6283	100.204	1.37968	1.37968	0.46433
2775756	SEC31 homolog A (S. cerevisiae)	SEC31A	ENST00000311785	351.624	485.121	1.37966	1.37966	0.46431
3598287	programmed cell death 7	PDCD7	NM_005707	187.658	258.903	1.37965	1.37965	0.46431
3591506	creatine kinase, mitochondrial 1A	CKMT1A	AK316052	55.1998	76.1504	1.37954	1.37954	0.46419
3404126	DEAD/H (Asp-Glu-Ala-Asp/His) box polypeptide 12, pseudogene	DDX12P	NR_033399	96.1663	132.634	1.37921	1.37921	0.46385
3783705	phosphogluconate dehydrogenase	PGD	NM_002631	83.6423	115.353	1.37912	1.37912	0.46375
3203086	DEAD (Asp-Glu-Ala-Asp) box polypeptide 58	DDX58	NM_014314	66.6961	91.9795	1.37908	1.37908	0.46371
2602403	solute carrier family 19, member 3	SLC19A3	NM_025243	433.636	597.929	1.37888	1.37888	0.46349
3130113	general transcription factor IIE, polypeptide 2, beta 34kD	GTF2E2	ENST00000355904	106.954	147.464	1.37876	1.37876	0.46337
2403015	WD and tetratricopeptide repeats 1	WDTC1	NM_015023	100.588	138.656	1.37845	1.37845	0.46305
2489254	rhotekin	RTKN	ENST00000479256	87.3769	120.386	1.37778	1.37778	0.46234
2556724	voltage-dependent anion channel 2	VDAC2	NM_001184783	377.507	520.066	1.37763	1.37763	0.46219
2922840	karyopherin alpha 5 (importin alpha 6)	KPNA5	NM_002269	63.6832	87.7301	1.37761	1.37761	0.46216
3147591	antizyme inhibitor 1	AZIN1	NM_015878	270.076	372.054	1.37759	1.37759	0.46215
3883470	copine I	CPNE1	ENST00000352393	429.627	591.835	1.37755	1.37755	0.46211
2655168	YEATS domain containing 2	YEATS2	NM_018023	267.557	368.559	1.3775	1.3775	0.46205
2780999	3'-phosphoadenosine 5'-phosphosulfate synthase 1	PAPSS1	ENST00000265174	267.891	368.993	1.3774	1.3774	0.46195
2361036	death associated protein 3	DAP3	NM_033657	117.742	162.158	1.37723	1.37723	0.46178
3919952	MORC family CW-type zinc finger 3	MORC3	NM_015358	139.144	191.622	1.37715	1.37715	0.46168
2980812	transcription factor B1, mitochondrial	TFB1M	NM_016020	152.379	209.842	1.37711	1.37711	0.46164
2838656	NudC domain containing 2	NUDCD2	ENST00000302764	262.541	361.5	1.37693	1.37693	0.46145
2961300	cytochrome c oxidase subunit VIIa polypeptide 2 (liver)	COX7A2	NR_029466	142.807	196.606	1.37673	1.37673	0.46124
3910785	aurora kinase A	AURKA	NM_198434	886.422	1220.37	1.3767	1.3767	0.46125
2516554	ATP synthase, H+ transporting, mitochondrial Fo complex, subu	ATP5G3	NM_001190329	82.6458	113.772	1.37662	1.37662	0.46113
3816664	zinc finger protein 555	ZNF555	NM_152791	128.939	177.471	1.37639	1.37639	0.46089
3535164	cyclin-dependent kinase-like 1 (CDC2-related kinase)	CDKL1	AF390028	62.1111	85.4874	1.37635	1.37635	0.46086
2380981	glutamyl-prolyl-tRNA synthetase	EPRS	NM_004446	67.591	93.0284	1.37634	1.37634	0.46084
2352982	cold shock domain containing E1, RNA-binding	CSDE1	NM_001007553	91.599	126.065	1.37626	1.37626	0.46076
3476079	chromosome 12 open reading frame 65	C12orf65	ENST00000253233	74.1199	101.993	1.37606	1.37606	0.46054
3471264	vacuolar protein sorting 29 homolog (S. cerevisiae)	VPS29	ENST00000549578	122.004	167.868	1.37591	1.37591	0.46039
2495881	eukaryotic translation initiation factor 5B	EIF5B	ENST00000289371	221.449	304.676	1.37583	1.37583	0.4603
3886220	ribosomal protein L27a pseudogene	RPL27AP	ENST00000358609	226.785	311.963	1.37559	1.37559	0.46005
2558343	MAX dimerization protein 1	MXD1	NM_002357	86.9323	119.577	1.37552	1.37552	0.45998
2689112	spindle and centriole associated protein 1	SPICE1	NM_144718	112.099	154.179	1.37538	1.37538	0.45983
3811566	serpin peptidase inhibitor, clade B (ovalbumin), member 13 //	SERPINB13	NM_012397	86.3779	118.8	1.37535	1.37535	0.4598
2370991	DEAH (Asp-Glu-Ala-His) box polypeptide 9	DHX9	NR_033302	259.586	357.012	1.37531	1.37531	0.45976
2351940	DEAD (Asp-Glu-Ala-Asp) box polypeptide 20	DDX20	NM_007204	235.194	323.448	1.37524	1.37524	0.45968
2659336	transferrin receptor (p90, CD71)	TFRC	NM_003234	778.601	1070.75	1.37521	1.37521	0.45966
2998328	POU class 6 homeobox 2	POU6F2	ENST00000518318	80.7539	111.038	1.37502	1.37502	0.45945
3564025	atlastin GTPase 1	ATL1	NM_015915	92.3378	126.951	1.37485	1.37485	0.45928
2504822	polymerase (RNA) II (DNA directed) polypeptide D	POLR2D	NM_004805	73.6391	101.237	1.37477	1.37477	0.45919
3535705	nidogen 2 (osteonidogen)	NID2	NM_007361	114.674	157.649	1.37475	1.37475	0.45917
3825648	hyaluronan and proteoglycan link protein 4	HAPLN4	NM_023002	109.455	150.473	1.37474	1.37474	0.45917
2948547	nurim (nuclear envelope membrane protein)	NRM	ENST00000427944	142.298	195.61	1.37465	1.37465	0.45907
3240452	BMP and activin membrane-bound inhibitor homolog (Xenopus laevis)	BAMBI	NM_012342	355.235	488.295	1.37457	1.37457	0.45898
2880932	casein kinase 1, alpha 1	CSNK1A1	NM_001025105	251.423	345.593	1.37455	1.37455	0.45896
3787957	myosin VB	MYO5B	NM_001080467	52.8734	72.6726	1.37446	1.37446	0.45887
3498992	AIG2-like domain 1	A2LD1	NM_033110	104.105	143.077	1.37435	1.37435	0.45875
3322048	chromosome 11 open reading frame 58	C11orf58	BC103747	120.774	165.972	1.37424	1.37424	0.45863
2862716	G elongation factor, mitochondrial 2	GFM2	ENST00000296805	179.93	247.264	1.37422	1.37422	0.45862
2617791	activin A receptor, type IIB	ACVR2B	NM_001106	859.653	1181.33	1.37422	1.37422	0.45859
3534106	chromosome 14 open reading frame 28	C14orf28	ENST00000325192	49.322	67.7726	1.37409	1.37409	0.45847
3600642	GRAM domain containing 2	GRAMD2	NM_001012642	49.9406	68.6149	1.37393	1.37393	0.45831
3343252	chromosome 11 open reading frame 73	C11orf73	NR_024597	85.4969	117.439	1.3736	1.3736	0.45797
3109447	tyrosine 3-monooxygenase/tryptophan 5-monooxygenase activation pr	YWHAZ	NM_003406	605.877	832.162	1.37349	1.37349	0.45784
2949030	MHC class I polypeptide-related sequence B	MICB	NM_005931	83.6602	114.899	1.3734	1.3734	0.45775
3471188	ATPase, Ca++ transporting, cardiac muscle, slow twitch 2	ATP2A2	NM_170665	118.317	162.466	1.37315	1.37315	0.45748
3032017	negative regulator of ubiquitin-like proteins 1	NUB1	ENST00000568733	178.885	245.548	1.37266	1.37266	0.45697
2425447	DPH5 homolog (S. cerevisiae)	DPH5	NM_001077394	86.4288	118.633	1.37261	1.37261	0.45692
3251916	coiled-coil-helix-coiled-coil-helix domain containing 1	CHCHD1	BC015387	221.125	303.434	1.37223	1.37223	0.45652
3249978	storkhead box 1	STOX1	NM_152709	40.7388	55.8862	1.37182	1.37182	0.45609
2876011	S-phase kinase-associated protein 1	SKP1	NM_006930	115.888	158.973	1.37178	1.37178	0.45605
2878186	purine-rich element binding protein A	PURA	ENST00000331327	71.6488	98.2823	1.37172	1.37172	0.45599
2580955	N-myc (and STAT) interactor	NMI	ENST00000243346	68.8794	94.4815	1.37169	1.37169	0.45596
2721809	zinc finger, CCHC domain containing 4	ZCCHC4	NM_024936	135.332	185.631	1.37167	1.37167	0.45593
3833031	ribosomal protein S16	RPS16	AK055869	188.475	258.52	1.37164	1.37164	0.4559
3753538	schlafen family member 12	SLFN12	ENST00000394562	57.502	78.8686	1.37158	1.37158	0.45584
3897409	synaptosomal-associated protein, 25kDa	SNAP25	NM_003081	132.306	181.468	1.37158	1.37158	0.45584
2533402	ADP-ribosylation factor-like 4C	ARL4C	NM_005737	242.239	332.237	1.37153	1.37153	0.45578
3929821	crystallin, zeta (quinone reductase)-like 1	CRYZL1	NM_145858	68.7949	94.333	1.37121	1.37121	0.45546
3489521	PHD finger protein 11	PHF11	AK300410	74.3829	101.991	1.37116	1.37116	0.4554
2610336	von Hippel-Lindau tumor suppressor, E3 ubiquitin protein ligase	VHL	NM_000551	282.281	387.003	1.37099	1.37099	0.45521
2521070	solute carrier family 39 (zinc transporter), member 10	SLC39A10	NM_001127257	266.684	365.607	1.37093	1.37093	0.45516
2488755	F-box protein 41	FBXO41	NM_001080410	71.2377	97.6535	1.37081	1.37081	0.45503
2581430	signal transducing adaptor molecule (SH3 domain and ITAM motif) 2	STAM2	NM_005843	245.738	336.814	1.37063	1.37063	0.45483
3543857	prostaglandin reductase 2	PTGR2	ENST00000555661	93.2964	127.859	1.37046	1.37046	0.45466
2953570	triggering receptor expressed on myeloid cells 1	TREM1	NM_018643	80.5917	110.439	1.37035	1.37035	0.45455
2852973	retinoic acid induced 14	RAI14	NM_015577	112.898	154.683	1.37011	1.37011	0.4543
2365790	POU class 2 homeobox 1	POU2F1	NM_002697	663.835	909.5	1.37007	1.37007	0.45425
2998333	Yae1 domain containing 1	YAE1D1	NM_020192	138.049	189.124	1.36997	1.36997	0.45415
3572425	Jun dimerization protein 2	JDP2	NM_130469	109.447	149.933	1.36991	1.36991	0.45408
3698070	DEAH (Asp-Glu-Ala-His) box polypeptide 38	DHX38	NM_014003	62.0401	84.9858	1.36985	1.36985	0.45402
3061046	KRIT1, ankyrin repeat containing	KRIT1	NM_194455	108.586	148.74	1.36979	1.36979	0.45396
4008972	family with sequence similarity 156, member B	FAM156B	ENST00000412319	61.1322	83.7119	1.36936	1.36936	0.4535
3817242	death-associated protein kinase 3	DAPK3	NM_001348	108.164	148.107	1.36929	1.36929	0.45342
3664710	uncharacterized LOC100505865	LOC100505865	NR_046242	88.4549	121.11	1.36918	1.36918	0.45331
2654069	NADH dehydrogenase (ubiquinone) 1 beta subcomplex, 5, 16kD	NDUFB5	ENST00000259037	258.383	353.766	1.36915	1.36915	0.45328
2520429	myosin IB	MYO1B	NM_001130158	226.113	309.546	1.36898	1.36898	0.45311
2366174	ankyrin repeat domain 36B pseudogene 1	ANKRD36BP1	NR_026844	713.337	976.36	1.36872	1.36872	0.45283
2656101	uncharacterized LOC100505729	LOC100505729	ENST00000453056	54.5713	74.6898	1.36866	1.36866	0.45277
3746734	family with sequence similarity 18, member B2	FAM18B2	NM_001135036	85.827	117.468	1.36865	1.36865	0.45276
2901442	tripartite motif containing 26	TRIM26	ENST00000456770	55.8065	76.3682	1.36844	1.36844	0.45254
2448073	influenza virus NS1A binding protein	IVNS1ABP	NM_006469	332.855	455.447	1.3683	1.3683	0.45239
3504617	spindle and kinetochore associated complex subunit 3	SKA3	NM_145061	396.361	542.309	1.36822	1.36822	0.4523
2666103	NFKB inhibitor interacting Ras-like 1	NKIRAS1	NM_020345	120.226	164.443	1.36778	1.36778	0.45184
3624509	guanine nucleotide binding protein (G protein), beta 5	GNB5	ENST00000560085	74.5864	102.016	1.36776	1.36776	0.45181
3934584	keratin associated protein 10-3	KRTAP10-3	ENST00000391620	87.9859	120.341	1.36772	1.36772	0.45178
2348634	amylo-alpha-1, 6-glucosidase, 4-alpha-glucanotransferase	AGL	NM_000028	161.544	220.946	1.36771	1.36771	0.45177
3527989	heterogeneous nuclear ribonucleoprotein C (C1/C2)	HNRNPC	NM_031314	112.948	154.471	1.36762	1.36762	0.45167
2548776	atlastin GTPase 2	ATL2	NM_022374	105.488	144.257	1.36753	1.36753	0.45157
2647742	eukaryotic translation initiation factor 2A, 65kDa	EIF2A	ENST00000460851	270.876	370.387	1.36736	1.36736	0.4514
2824315	zinc finger (CCCH type), RNA-binding motif and serine/arginine ri	ZRSR2	NM_005089	116.534	159.327	1.36721	1.36721	0.45124
2541230	neuroblastoma amplified sequence	NBAS	NM_015909	178.158	243.58	1.36721	1.36721	0.45124
3857269	uncharacterized LOC400680	LOC400680	NR_037194	37.2183	50.8815	1.36711	1.36711	0.45113
2546274	protein phosphatase 1, catalytic subunit, beta isozyme	PPP1CB	NM_002709	548.09	749.217	1.36696	1.36696	0.45097
3860352	uncharacterized LOC100506930	LOC100506930	NR_038278	148.156	202.504	1.36684	1.36684	0.45084
2359764	SNAP-associated protein	SNAPIN	NM_012437	256.832	351.018	1.36673	1.36673	0.45072
3866780	cone-rod homeobox	CRX	NM_000554	38.3719	52.4431	1.3667	1.3667	0.4507
2424102	calponin 3, acidic	CNN3	ENST00000370206	625.454	854.774	1.36665	1.36665	0.45064
2687255	Cbl proto-oncogene, E3 ubiquitin protein ligase B	CBLB	ENST00000264122	360.966	493.265	1.36652	1.36652	0.4505
3053229	zinc finger protein 680	ZNF680	NM_178558	140.985	192.654	1.36648	1.36648	0.45047
3769969	family with sequence similarity 104, member A	FAM104A	NM_001098832	487.741	666.476	1.36646	1.36646	0.45044
2860580	cyclin B1	CCNB1	BT020128	38.9427	53.2131	1.36644	1.36644	0.45043
3523928	BIVM-ERCC5 readthrough	BIVM-ERCC5	ENST00000355739	108.756	148.6	1.36636	1.36636	0.45034
3511101	regulator of G-protein signaling 17	RGS17	NM_012419	80.3664	109.803	1.36629	1.36629	0.45026
2323505	ubiquitin protein ligase E3 component n-recognin 4	UBR4	ENST00000375218	57.6684	78.7747	1.36599	1.36599	0.44995
3741038	small G protein signaling modulator 2	SGSM2	NM_014853	146.605	200.25	1.36592	1.36592	0.44987
3459507	ribosomal protein S3 pseudogene 6	RPS3P6	ENST00000487417	174.008	237.674	1.36587	1.36587	0.44983
2838598	cyclin G1	CCNG1	NM_004060	645.512	881.581	1.36571	1.36571	0.44965
2349848	protein arginine methyltransferase 6	PRMT6	NM_018137	84.2521	115.052	1.36557	1.36557	0.4495
2403335	eyes absent homolog 3 (Drosophila)	EYA3	ENST00000373871	157.682	215.31	1.36547	1.36547	0.4494
3766334	coiled-coil domain containing 47	CCDC47	NM_020198	238.268	325.222	1.36494	1.36494	0.44884
2427204	glutathione S-transferase mu 5	GSTM5	NM_000851	93.8458	128.084	1.36484	1.36484	0.44873
3978365	PHD finger protein 8	PHF8	NM_001184896	53.7413	73.334	1.36458	1.36458	0.44845
3878934	N(alpha)-acetyltransferase 20, NatB catalytic subunit	NAA20	ENST00000398602	101.351	138.297	1.36453	1.36453	0.44841
2598606	peroxisomal trans-2-enoyl-CoA reductase	PECR	NM_018441	77.8902	106.27	1.36436	1.36436	0.44822
2910331	uncharacterized LOC401264	FLJ37798	AK095117	82.3525	112.359	1.36436	1.36436	0.44823
3666881	NAD(P)H dehydrogenase, quinone 1	NQO1	NM_000903	91.4258	124.727	1.36424	1.36424	0.4481
2645275	solute carrier family 25 (pyrimidine nucleotide carrier ),	SLC25A36	NM_001104647	218.627	298.257	1.36422	1.36422	0.44808
2708194	YEATS domain containing 2	YEATS2	NM_018023	59.0461	80.542	1.36406	1.36406	0.4479
2923060	nuclear undecaprenyl pyrophosphate synthase 1 homolog (S. cerevisi	NUS1	NM_138459	29.908	40.7865	1.36374	1.36374	0.44756
2632006	zinc finger protein 654	ZNF654	AL357201	59.4383	81.0444	1.3635	1.3635	0.44732
2593670	splicing factor 3b, subunit 1, 155kDa	SF3B1	ENST00000335508	503.525	686.516	1.36342	1.36342	0.44723
2928874	peroxisomal biogenesis factor 3	PEX3	ENST00000367591	92.3314	125.861	1.36314	1.36314	0.44694
4045665	S100 calcium binding protein A14	S100A14	ENST00000368702	124.017	169.042	1.36306	1.36306	0.44685
4007523	suppressor of variegation 3-9 homolog 1 (Drosophila)	SUV39H1	NM_003173	171.837	234.207	1.36296	1.36296	0.44674
3765355	protein phosphatase, Mg2+/Mn2+ dependent, 1D	PPM1D	NM_003620	68.4994	93.3598	1.36293	1.36293	0.44671
2341565	serine/arginine-rich splicing factor 11	SRSF11	ENST00000370950	272.399	371.243	1.36287	1.36287	0.44664
4002468	spermine synthase	SMS	NM_004595	62.0733	84.5879	1.36271	1.36271	0.44648
2914070	myosin VI	MYO6	NM_004999	122.555	167.003	1.36269	1.36269	0.44645
2367843	aspartyl-tRNA synthetase 2, mitochondrial	DARS2	ENST00000361951	229.837	313.174	1.3626	1.3626	0.44635
3439236	ankyrin repeat and LEM domain containing 2	ANKLE2	NM_015114	167.118	227.7	1.36251	1.36251	0.44627
3340382	signal peptidase complex subunit 2 homolog (S. cerevisiae)	SPCS2	ENST00000263672	85.4667	116.449	1.3625	1.3625	0.44626
2431313	ankyrin repeat domain 20 family, member A9, pseudogene	ANKRD20A9P	NR_027995	116.259	158.378	1.36229	1.36229	0.44603
2483451	vaccinia related kinase 2	VRK2	ENST00000435505	148.131	201.795	1.36228	1.36228	0.44602
3037535	zinc finger protein 12	ZNF12	NM_016265	208.484	284.008	1.36226	1.36226	0.446
4016457	WW domain binding protein 5	WBP5	NM_016303	61.7369	84.0974	1.3622	1.3622	0.44593
3738324	v-maf musculoaponeurotic fibrosarcoma oncogene homolog G (avian) /	MAFG	NM_002359	111.465	151.835	1.36217	1.36217	0.44591
2823326	fer (fps/fes related) tyrosine kinase	FER	ENST00000281092	127.41	173.553	1.36216	1.36216	0.44589
3800918	mindbomb E3 ubiquitin protein ligase 1	MIB1	NM_020774	66.9894	91.2372	1.36197	1.36197	0.44569
3354879	hydrolethalus syndrome 1	HYLS1	NM_145014	80.3508	109.427	1.36187	1.36187	0.44559
3859337	ubiquitin-like modifier activating enzyme 2	UBA2	NM_005499	105.847	144.131	1.3617	1.3617	0.44541
2339682	asparagine-linked glycosylation 6, alpha-1,3-glucosyltransferase h	ALG6	NM_013339	48.8268	66.4874	1.3617	1.3617	0.44541
2458017	nuclear VCP-like	NVL	NM_002533	251.553	342.538	1.36169	1.36169	0.4454
3928070	chaperonin containing TCP1, subunit 8 (theta)	CCT8	NM_006585	82.8075	112.75	1.36159	1.36159	0.44529
3555249	tetratricopeptide repeat domain 5	TTC5	ENST00000258821	36.5011	49.6954	1.36148	1.36148	0.44517
2318881	ERBB receptor feedback inhibitor 1	ERRFI1	NM_018948	442.447	602.372	1.36146	1.36146	0.44515
3840218	uncharacterized LOC284373	LOC284373	AK097590	41.6802	56.7449	1.36144	1.36144	0.44513
2801324	sema domain, seven thrombospondin repeats (type 1 and type 1-lik	SEMA5A	NM_003966	79.2413	107.877	1.36138	1.36138	0.44507
2402416	chromosome 1 open reading frame 135	C1orf135	ENST00000374298	435.893	593.379	1.36129	1.36129	0.44498
3359358	KCNQ1 opposite strand/antisense transcript 1 (non-protein codi	KCNQ1OT1	NR_002728	282.52	384.588	1.36128	1.36128	0.44496
3461331	Mdm2, p53 E3 ubiquitin protein ligase homolog (mouse)	MDM2	NM_002392	519.972	707.83	1.36128	1.36128	0.44497
2733898	THAP domain containing 9	THAP9	NM_024672	68.0852	92.6796	1.36123	1.36123	0.44491
2930592	TGF-beta activated kinase 1/MAP3K7 binding protein 2	TAB2	NM_015093	331.95	451.85	1.3612	1.3612	0.44488
3686503	eukaryotic translation initiation factor 3, subunit C	EIF3C	NM_001267574	165.607	225.371	1.36089	1.36089	0.44454
2807000	WD repeat domain 70	WDR70	ENST00000265107	184.604	251.212	1.36081	1.36081	0.44447
2553282	proteasome (prosome, macropain) activator subunit 4	PSME4	NM_014614	362.631	493.47	1.3608	1.3608	0.44446
3107548	epithelial splicing regulatory protein 1	ESRP1	NM_017697	357.178	486.033	1.36075	1.36075	0.44441
2595695	keratin 18	KRT18	AK308506	75.0989	102.186	1.36068	1.36068	0.44433
2365168	uncharacterized LOC100505828	LOC100505828	ENST00000461759	241.157	328.134	1.36066	1.36066	0.44431
3798282	ralA binding protein 1	RALBP1	NM_006788	97.8731	133.15	1.36043	1.36043	0.44407
3403981	polyhomeotic homolog 1 (Drosophila)	PHC1	NM_004426	68.9706	93.8289	1.36042	1.36042	0.44405
2840002	coiled-coil domain containing 99	CCDC99	NM_017785	243.027	330.59	1.36031	1.36031	0.44393
2521534	raftlin family member 2	RFTN2	NM_144629	61.4104	83.5264	1.36013	1.36013	0.44375
2591556	GULP, engulfment adaptor PTB domain containing 1	GULP1	NM_016315	57.3778	78.0302	1.35994	1.35994	0.44354
3348891	chromosome 11 open reading frame 57	C11orf57	NM_018195	222.464	302.521	1.35986	1.35986	0.44346
2894848	ELOVL fatty acid elongase 2	ELOVL2	NM_017770	123.108	167.409	1.35985	1.35985	0.44345
3513395	mediator complex subunit 4	MED4	NM_014166	150.606	204.801	1.35985	1.35985	0.44344
2552153	F-box protein 11	FBXO11	NM_025133	190.795	259.435	1.35976	1.35976	0.44335
3934274	myosin, light chain 6 pseudogene 1	MYL6P1	ENST00000449877	118.896	161.665	1.35971	1.35971	0.4433
2835652	dynactin 4 (p62)	DCTN4	NM_001135643	107.674	146.37	1.35939	1.35939	0.44296
2415910	dedicator of cytokinesis 7	DOCK7	NM_033407	147.174	200.055	1.3593	1.3593	0.44287
2580300	origin recognition complex, subunit 4	ORC4	NM_181741	132.273	179.783	1.35919	1.35919	0.44274
2426791	chloride channel CLIC-like 1	CLCC1	NM_001048210	179.043	243.32	1.35901	1.35901	0.44255
2420790	chromosome 1 open reading frame 52	C1orf52	NR_024113	233.63	317.493	1.35896	1.35896	0.4425
2659887	forty-two-three domain containing 1	FYTTD1	NM_032288	88.3666	120.081	1.35889	1.35889	0.44243
2476411	tetratricopeptide repeat domain 27	TTC27	NM_017735	167.63	227.79	1.35888	1.35888	0.44242
2351418	RNA binding motif protein 15	RBM15	AB209680	384.425	522.385	1.35888	1.35888	0.44241
2914820	branched chain keto acid dehydrogenase E1, beta polypeptide	BCKDHB	NM_183050	139.174	189.111	1.35881	1.35881	0.44234
3707709	nucleoporin 88kDa	NUP88	NM_002532	68.7163	93.3715	1.3588	1.3588	0.44233
3679647	chromosome 16 open reading frame 72	C16orf72	ENST00000327827	162.496	220.794	1.35876	1.35876	0.4423
3719474	transcriptional adaptor 2A	TADA2A	ENST00000490992	144.045	195.72	1.35874	1.35874	0.44227
3490741	SGT1, suppressor of G2 allele of SKP1 (S. cerevisiae)	SUGT1	NM_006704	116.609	158.429	1.35863	1.35863	0.44215
2463515	choroideremia-like (Rab escort protein 2)	CHML	NM_001821	430.455	584.825	1.35861	1.35861	0.44214
3904423	erythrocyte membrane protein band 4.1-like 1	EPB41L1	NM_012156	119.6	162.484	1.35857	1.35857	0.44208
2327482	regulator of chromosome condensation 1	RCC1	NM_001048194	471.757	640.898	1.35853	1.35853	0.44205
3720094	plexin domain containing 1	PLXDC1	NM_020405	108.196	146.973	1.3584	1.3584	0.44191
3683018	ribosomal protein S15a	RPS15A	ENST00000563390	165.348	224.607	1.35839	1.35839	0.4419
3648370	G1 to S phase transition 1	GSPT1	NM_002094	120.822	164.111	1.35829	1.35829	0.44179
2865856	RAS p21 protein activator (GTPase activating protein) 1	RASA1	NM_002890	154.261	209.53	1.35828	1.35828	0.44178
2553970	polyribonucleotide nucleotidyltransferase 1	PNPT1	NM_033109	144.417	196.152	1.35823	1.35823	0.44173
3009959	protein tyrosine phosphatase, non-receptor type 12	PTPN12	ENST00000248594	206.821	280.903	1.35819	1.35819	0.44169
3421177	nucleoporin 107kDa	NUP107	ENST00000229179	182.208	247.47	1.35817	1.35817	0.44167
2746024	ATP-binding cassette, sub-family E (OABP), member 1	ABCE1	NM_002940	83.3367	113.177	1.35807	1.35807	0.44156
2444788	calcyclin binding protein	CACYBP	NM_014412	391.308	531.413	1.35804	1.35804	0.44153
2784027	annexin A5	ANXA5	ENST00000296511	596.356	809.866	1.35802	1.35802	0.44151
3183305	fukutin	FKTN	NM_001079802	85.7515	116.449	1.35799	1.35799	0.44147
3903702	myosin, heavy chain 7B, cardiac muscle, beta	MYH7B	NM_020884	29.1192	39.5394	1.35784	1.35784	0.44132
3347615	acetyl-CoA acetyltransferase 1	ACAT1	NM_000019	83.8106	113.768	1.35745	1.35745	0.44089
3011977	GTP-binding protein 10 (putative)	GTPBP10	NM_033107	339.755	461.194	1.35743	1.35743	0.44088
2451463	adiponectin receptor 1	ADIPOR1	NR_046083	1115.75	1514.58	1.35742	1.35742	0.4409
2878622	TAF7 RNA polymerase II, TATA box binding protein (TBP)-associated	TAF7	NM_005642	282.458	383.388	1.35733	1.35733	0.44077
2903557	ribosomal protein S18	RPS18	ENST00000475634	239.292	324.787	1.35728	1.35728	0.44072
2580431	enhancer of polycomb homolog 2 (Drosophila)	EPC2	NM_015630	54.6523	74.1775	1.35726	1.35726	0.4407
3972827	melanoma antigen family B, 2	MAGEB2	NM_002364	188.602	255.979	1.35725	1.35725	0.44068
2378325	SERTA domain containing 4	SERTAD4	ENST00000367012	167.101	226.777	1.35711	1.35711	0.44055
2605674	integrin-linked kinase-associated serine/threonine phosphat	ILKAP	ENST00000254654	109.845	149.071	1.3571	1.3571	0.44053
2876046	protein phosphatase 2, catalytic subunit, alpha isozyme	PPP2CA	NM_002715	323.461	438.958	1.35706	1.35706	0.44049
3549203	modulator of apoptosis 1	MOAP1	NM_022151	50.0414	67.9047	1.35697	1.35697	0.44039
2331822	zinc metallopeptidase STE24 homolog (S. cerevisiae)	ZMPSTE24	NM_005857	676.272	917.669	1.35695	1.35695	0.44037
3359362	KCNQ1 opposite strand/antisense transcript 1 (non-protein codi	KCNQ1OT1	NR_002728	208.605	283.022	1.35673	1.35673	0.44014
2527856	RCD1 required for cell differentiation1 homolog (S. pombe)	RQCD1	ENST00000273064	454.731	616.942	1.35671	1.35671	0.44012
2667181	COX assembly mitochondrial protein 1 homolog (S. cerevisiae)	CMC1	ENST00000466830	73.4403	99.6274	1.35658	1.35658	0.43997
3867781	CD37 molecule	CD37	AK058093	63.1154	85.6173	1.35652	1.35652	0.43991
2983779	colon adenocarcinoma hypermethylated (non-protein coding)	CAHM	NR_037593	186.907	253.542	1.35651	1.35651	0.4399
3841934	retinol dehydrogenase 13 (all-trans/9-cis)	RDH13	ENST00000576188	197.71	268.175	1.35641	1.35641	0.43979
2983814	QKI, KH domain containing, RNA binding	QKI	NM_006775	234.464	318.01	1.35634	1.35634	0.43971
2954676	polymerase (RNA) I polypeptide C, 30kDa	POLR1C	NM_203290	98.4623	133.522	1.35607	1.35607	0.43943
2678116	family with sequence similarity 116, member A	FAM116A	NM_152678	88.6734	120.238	1.35597	1.35597	0.43932
2357363	neuroblastoma breakpoint family, member 8	NBPF8	ENST00000437451	97.6352	132.39	1.35597	1.35597	0.43932
2963313	sorting nexin 14	SNX14	NM_153816	163.131	221.179	1.35584	1.35584	0.43918
3597543	anterior pharynx defective 1 homolog B (C. elegans)	APH1B	NM_031301	152.405	206.621	1.35573	1.35573	0.43907
3696937	pyruvate dehydrogenase phosphatase regulatory subunit	PDPR	NM_017990	117.435	159.185	1.35551	1.35551	0.43884
7385683	vacuolar protein sorting 41 homolog (S. cerevisiae)	VPS41	ENST00000310301	138.706	187.995	1.35535	1.35535	0.43866
2702150	potassium voltage-gated channel, shaker-related subfamily, beta	KCNAB1	NM_172160	300.458	407.199	1.35526	1.35526	0.43857
3869714	zinc finger protein 320	ZNF320	NM_207333	159.209	215.767	1.35524	1.35524	0.43855
2613135	SATB homeobox 1	SATB1	NM_002971	59.8583	81.1186	1.35518	1.35518	0.43848
2433209	protein kinase, AMP-activated, beta 2 non-catalytic subunit	PRKAB2	NM_005399	673.559	912.696	1.35504	1.35504	0.43833
2659447	transmembrane 4 L six family member 19	TM4SF19	NM_138461	75.4051	102.16	1.35482	1.35482	0.4381
3843180	zinc finger protein 304	ZNF304	NM_020657	170.146	230.437	1.35435	1.35435	0.4376
2421249	SH3-domain GRB2-like endophilin B1	SH3GLB1	NM_016009	64.5332	87.3987	1.35432	1.35432	0.43757
2434527	golgi phosphoprotein 3-like	GOLPH3L	NM_018178	334.4	452.841	1.35419	1.35419	0.43743
4000370	Fanconi anemia, complementation group B	FANCB	NM_001018113	57.0993	77.3147	1.35404	1.35404	0.43727
2626167	PX domain containing serine/threonine kinase	PXK	AK131385	101.628	137.605	1.354	1.354	0.43723
2959557	eyes shut homolog (Drosophila)	EYS	NM_001142800	73.4444	99.4425	1.35399	1.35399	0.43721
2966371	cyclin C	CCNC	ENST00000520429	139.998	189.553	1.35398	1.35398	0.4372
2800124	KIAA0947	KIAA0947	NM_015325	248.389	336.31	1.35396	1.35396	0.43719
2730651	G-rich RNA sequence binding factor 1	GRSF1	NM_002092	101.6	137.547	1.35381	1.35381	0.43703
2410330	GC-rich promoter binding protein 1-like 1	GPBP1L1	NM_021639	186.797	252.828	1.35348	1.35348	0.43668
3651277	glycoprotein 2 (zymogen granule membrane)	GP2	NM_001007240	83.3436	112.765	1.35301	1.35301	0.43617
2899098	histone cluster 1, H2ab	HIST1H2AB	NM_003513	172.732	233.683	1.35287	1.35287	0.43602
3766480	chorionic somatomammotropin hormone 2	CSH2	NM_022644	119.129	161.134	1.35261	1.35261	0.43574
2909357	tumor necrosis factor receptor superfamily, member 21	TNFRSF21	NM_014452	67.6932	91.5584	1.35255	1.35255	0.43568
2512375	CD302 molecule	CD302	NM_014880	179.076	242.191	1.35244	1.35244	0.43557
2866590	LysM, putative peptidoglycan-binding, domain containing 3	LYSMD3	NM_198273	292.147	395.091	1.35238	1.35238	0.43549
3740171	v-crk sarcoma virus CT10 oncogene homolog (avian)	CRK	ENST00000300574	345.255	466.887	1.3523	1.3523	0.43541
2358171	PRP3 pre-mRNA processing factor 3 homolog (S. cerevisiae)	PRPF3	NM_004698	326.066	440.91	1.35221	1.35221	0.43532
2847710	FAST kinase domains 3	FASTKD3	NM_024091	87.5545	118.39	1.35218	1.35218	0.43529
3878201	sorting nexin 5	SNX5	NM_152227	66.6933	90.1803	1.35216	1.35216	0.43527
2853516	solute carrier family 1 (glial high affinity glutamate transport	SLC1A3	NM_004172	57.0059	77.076	1.35208	1.35208	0.43517
2779992	ubiquitin-conjugating enzyme E2D 3	UBE2D3	ENST00000453744	236.438	319.632	1.35186	1.35186	0.43495
3945585	apolipoprotein B mRNA editing enzyme, catalytic polypeptide-li	APOBEC3D	NM_152426	175.933	237.806	1.35168	1.35168	0.43476
2980241	F-box protein 5	FBXO5	NM_012177	289.606	391.427	1.35158	1.35158	0.43465
2507495	UBX domain protein 4	UBXN4	NM_014607	240.73	325.348	1.35151	1.35151	0.43457
3716664	suppressor of zeste 12 homolog (Drosophila)	SUZ12	ENST00000494429	101.798	137.581	1.3515	1.3515	0.43457
2572066	ARP3 actin-related protein 3 homolog (yeast)	ACTR3	NM_005721	65.8536	88.9986	1.35146	1.35146	0.43452
3831552	uncharacterized LOC728485	LOC728485	AK092138	143.177	193.493	1.35143	1.35143	0.43448
2899062	tripartite motif containing 38	TRIM38	NM_006355	58.0736	78.476	1.35132	1.35132	0.43437
3748251	Smith-Magenis syndrome chromosome region, candidate 7	SMCR7	NM_139162	67.6417	91.3967	1.35119	1.35119	0.43423
3735230	H3 histone, family 3B (H3.3B)	H3F3B	NM_005324	228.187	308.317	1.35117	1.35117	0.4342
2882897	gem (nuclear organelle) associated protein 5	GEMIN5	NM_015465	353.229	477.23	1.35105	1.35105	0.43408
2633773	TRK-fused gene	TFG	NM_006070	373.25	504.273	1.35103	1.35103	0.43406
3417161	RAB5B, member RAS oncogene family	RAB5B	ENST00000360299	327.77	442.815	1.35099	1.35099	0.43402
2370123	xenotropic and polytropic retrovirus receptor 1	XPR1	NM_004736	147.535	199.27	1.35066	1.35066	0.43367
2325002	lysine (K)-specific demethylase 1A	KDM1A	NM_001009999	605.641	817.996	1.35063	1.35063	0.43363
3446662	ubiquitin-like with PHD and ring finger domains 1	UHRF1	NM_001048201	118.25	159.688	1.35043	1.35043	0.43341
3459887	poly(A) binding protein, cytoplasmic 1	PABPC1	NM_002568	92.5121	124.92	1.35031	1.35031	0.43329
2967321	prolyl endopeptidase	PREP	NM_002726	286.045	386.223	1.35022	1.35022	0.43319
2869275	gypsy retrotransposon integrase 1	GIN1	NM_017676	64.6147	87.2432	1.3502	1.3502	0.43318
3751903	carboxypeptidase D	CPD	NM_001304	55.317	74.6831	1.3501	1.3501	0.43306
3997541	dehydrogenase/reductase (SDR family) X-linked	DHRSX	NM_145177	242.386	327.23	1.35004	1.35004	0.433
3971064	eukaryotic translation initiation factor 1A, X-linked	EIF1AX	NM_001412	117.881	159.137	1.34998	1.34998	0.43294
2881664	glutathione peroxidase 3 (plasma)	GPX3	NM_002084	119.148	160.844	1.34996	1.34996	0.43291
2951981	serine/arginine-rich splicing factor 3	SRSF3	NM_003017	161.401	217.875	1.3499	1.3499	0.43285
3164601	focadhesin	FOCAD	NM_017794	160.81	217.078	1.3499	1.3499	0.43286
3864709	uncharacterized LOC100505715	LOC100505715	NR_038334	44.9176	60.6334	1.34988	1.34988	0.43283
2476116	solute carrier family 30 (zinc transporter), member 6	SLC30A6	ENST00000379343	430.39	580.89	1.34968	1.34968	0.43262
2907190	ubiquitin protein ligase E3 component n-recognin 2	UBR2	NM_001184801	127.115	171.562	1.34966	1.34966	0.4326
3597476	RAB8B, member RAS oncogene family	RAB8B	ENST00000321437	163.207	220.27	1.34964	1.34964	0.43257
2732942	BMP2 inducible kinase	BMP2K	NM_198892	104.693	141.28	1.34947	1.34947	0.43239
3759103	granulin	GRN	NM_002087	156.14	210.703	1.34945	1.34945	0.43237
2899051	tripartite motif containing 38	TRIM38	AB209906	172.083	232.203	1.34936	1.34936	0.43228
3834895	chemokine (C-X-C motif) ligand 17	CXCL17	NM_198477	46.12	62.2305	1.34932	1.34932	0.43223
3984777	galactosidase, alpha	GLA	NM_000169	85.3311	115.137	1.3493	1.3493	0.43221
3799413	tubulin, beta 6 class V	TUBB6	NM_032525	130.566	176.157	1.34917	1.34917	0.43208
3513856	emopamil binding protein-like	EBPL	NM_032565	123.737	166.937	1.34913	1.34913	0.43203
2588827	nuclear factor (erythroid-derived 2)-like 2	NFE2L2	NM_001145412	277.882	374.892	1.34911	1.34911	0.432
2348060	polypyrimidine tract binding protein 2	PTBP2	NM_021190	117.864	158.997	1.34899	1.34899	0.43188
2604311	transient receptor potential cation channel, subfamily M, member	TRPM8	NM_024080	37.4169	50.4685	1.34882	1.34882	0.43169
3569630	peptidylprolyl isomerase A (cyclophilin A)	PPIA	NM_021130	810.765	1093.55	1.34881	1.34881	0.43166
3626784	ring finger protein 111	RNF111	NM_017610	125.675	169.51	1.3488	1.3488	0.43168
2559792	bolA homolog 3 (E. coli)	BOLA3	NM_212552	117.384	158.315	1.34869	1.34869	0.43156
2769947	clock homolog (mouse)	CLOCK	NM_001267843	97.5683	131.576	1.34855	1.34855	0.43141
2340845	mesoderm induction early response 1 homolog (Xenopus laevis)	MIER1	NM_020948	80.982	109.204	1.3485	1.3485	0.43135
3094514	DDHD domain containing 2	DDHD2	NM_001164234	109.112	147.119	1.34834	1.34834	0.43118
2904071	cytochrome c, somatic	CYCS	NM_018947	171.221	230.829	1.34813	1.34813	0.43096
2681249	ADP-ribosylation-like factor 6 interacting protein 5	ARL6IP5	NM_006407	191.916	258.728	1.34813	1.34813	0.43096
2815043	transportin 1	TNPO1	NM_002270	483.935	652.335	1.34799	1.34799	0.4308
2674673	inositol hexakisphosphate kinase 1	IP6K1	NM_153273	212.612	286.597	1.34798	1.34798	0.4308
2589992	SEC14 and spectrin domains 1	SESTD1	NM_178123	47.7123	64.3131	1.34793	1.34793	0.43075
2364438	NUF2, NDC80 kinetochore complex component, homolog (S. cerevisiae)	NUF2	NM_145697	126.646	170.708	1.34791	1.34791	0.43073
2945436	neurensin 1	NRSN1	NM_080723	37.3325	50.32	1.34788	1.34788	0.4307
2556667	RAB1A, member RAS oncogene family	RAB1A	NM_004161	337.523	454.927	1.34785	1.34785	0.43065
3941665	X-box binding protein 1	XBP1	NM_005080	66.2955	89.3546	1.34782	1.34782	0.43063
2369794	torsin A interacting protein 2	TOR1AIP2	NM_001199260	226.643	305.471	1.3478	1.3478	0.43061
3706698	sedoheptulokinase	SHPK	NM_013276	103.512	139.502	1.34768	1.34768	0.43048
3528666	T cell receptor alpha variable 28 (pseudogene)	TRAV28	ENST00000557548	126.859	170.965	1.34768	1.34768	0.43048
3685291	ubiquitin family domain containing 1	UBFD1	NM_019116	71.9938	97.018	1.34759	1.34759	0.43038
3936075	interleukin 17 receptor A	IL17RA	NM_014339	115.781	156.015	1.3475	1.3475	0.43028
2473784	ethanolaminephosphotransferase 1 (CDP-ethanolamine-specific)	EPT1	NM_033505	259.453	349.537	1.34721	1.34721	0.42997
2554448	Fanconi anemia, complementation group L	FANCL	NM_001114636	133.395	179.709	1.34719	1.34719	0.42996
2413180	mago-nashi homolog, proliferation-associated (Drosophila)	MAGOH	NM_002370	83.7345	112.805	1.34718	1.34718	0.42994
2447243	DEAH (Asp-Glu-Ala-His) box polypeptide 9	DHX9	NR_033302	132.134	177.997	1.34709	1.34709	0.42985
3094286	proline synthetase co-transcribed homolog (bacterial)	PROSC	NM_007198	258.106	347.659	1.34697	1.34697	0.42971
3650511	ribosomal protein L7	RPL7	ENST00000352983	69.2595	93.2783	1.3468	1.3468	0.42953
3534866	mannosyl (alpha-1,6-)-glycoprotein beta-1,2-N-acetylglucosaminylt	MGAT2	NM_002408	76.909	103.578	1.34676	1.34676	0.4295
2820622	ankyrin repeat domain 32	ANKRD32	ENST00000265140	62.8661	84.6431	1.34641	1.34641	0.42911
3708258	solute carrier family 16, member 11 (monocarboxylic acid trans	SLC16A11	NM_153357	216.003	290.821	1.34637	1.34637	0.42908
2333136	cell division cycle 20 homolog (S. cerevisiae)	CDC20	ENST00000372462	388.831	523.48	1.34628	1.34628	0.42899
2638376	leucine rich repeat containing 58	LRRC58	NM_001099678	136.755	184.103	1.34622	1.34622	0.42892
3893042	transcription factor-like 5 (basic helix-loop-helix)	TCFL5	BC065520	61.4968	82.7846	1.34616	1.34616	0.42885
2402306	transmembrane protein 50A	TMEM50A	ENST00000374358	68.6273	92.3756	1.34605	1.34605	0.42873
2594497	CDC-like kinase 1	CLK1	NR_027856	126.64	170.461	1.34603	1.34603	0.42871
3914771	RNA binding motif protein 11	RBM11	NM_144770	52.6412	70.8517	1.34594	1.34594	0.42861
3475289	ORAI calcium release-activated calcium modulator 1	ORAI1	NM_032790	156.171	210.197	1.34594	1.34594	0.42862
2813481	cyclin-dependent kinase 7	CDK7	L20320	143.124	192.598	1.34567	1.34567	0.42833
3843399	zinc finger protein 134	ZNF134	ENST00000396161	139.224	187.346	1.34565	1.34565	0.4283
3573121	AHA1, activator of heat shock 90kDa protein ATPase homolog 1 (yea	AHSA1	NM_012111	137.278	184.717	1.34556	1.34556	0.42821
2610241	Fanconi anemia, complementation group D2	FANCD2	NM_033084	221.715	298.312	1.34548	1.34548	0.42812
2860614	coiled-coil domain containing 125	CCDC125	ENST00000396496	362.591	487.805	1.34532	1.34532	0.42796
2476749	family with sequence similarity 98, member A	FAM98A	NM_015475	288.727	388.43	1.34532	1.34532	0.42795
2875634	zinc finger, CCHC domain containing 10	ZCCHC10	ENST00000324170	90.3248	121.496	1.3451	1.3451	0.42772
3580163	dynein, cytoplasmic 1, heavy chain 1	DYNC1H1	NM_001376	170.061	228.736	1.34502	1.34502	0.42763
3562025	gem (nuclear organelle) associated protein 2	GEMIN2	ENST00000529365	47.7328	64.1999	1.34498	1.34498	0.42759
3586622	Rho GTPase activating protein 11A	ARHGAP11A	NM_014783	126.472	170.098	1.34495	1.34495	0.42755
2336913	leucine rich repeat containing 42	LRRC42	ENST00000371370	215.471	289.789	1.34491	1.34491	0.42751
2833506	Rho GTPase activating protein 26	ARHGAP26	ENST00000470032	44.9083	60.3968	1.34489	1.34489	0.42749
2742985	polo-like kinase 4	PLK4	NM_014264	97.8419	131.571	1.34474	1.34474	0.42732
3904417	erythrocyte membrane protein band 4.1-like 1	EPB41L1	BX537978	112.115	150.759	1.34468	1.34468	0.42727
2905069	potassium channel tetramerisation domain containing 20	KCTD20	NM_173562	333.7	448.639	1.34444	1.34444	0.427
2365788	POU class 2 homeobox 1	POU2F1	NM_002697	95.5829	128.504	1.34442	1.34442	0.42699
3442378	atrophin 1	ATN1	NM_001007026	130.923	176.012	1.34438	1.34438	0.42695
2965739	MMS22-like, DNA repair protein	MMS22L	NM_198468	151.162	203.209	1.34432	1.34432	0.42687
3446479	eukaryotic translation elongation factor 1 alpha 1	EEF1A1	AF328730	51.0005	68.5588	1.34428	1.34428	0.42683
3081030	insulin induced gene 1	INSIG1	NM_198336	119.025	159.994	1.34421	1.34421	0.42675
4006997	PHD finger protein 16	PHF16	NM_014735	87.9481	118.214	1.34413	1.34413	0.42668
2748408	secreted frizzled-related protein 2	SFRP2	NM_003013	117.002	157.242	1.34392	1.34392	0.42645
2429261	neuroblastoma RAS viral (v-ras) oncogene homolog	NRAS	NM_002524	1669.96	2244.22	1.34386	1.34386	0.4264
3375805	eukaryotic translation elongation factor 1 gamma	EEF1G	NM_001404	136.261	183.057	1.34343	1.34343	0.42592
3463299	neuron navigator 3	NAV3	NM_014903	45.7557	61.4678	1.3434	1.3434	0.42588
2882747	heart and neural crest derivatives expressed 1	HAND1	NM_004821	500.224	671.931	1.34326	1.34326	0.42574
3562080	CTAGE family, member 5	CTAGE5	AF338234	52.4987	70.5131	1.34314	1.34314	0.42561
2359691	S100 calcium binding protein A7A	S100A7A	NM_176823	75.8969	101.938	1.34312	1.34312	0.42558
2814855	pentatricopeptide repeat domain 2	PTCD2	ENST00000380639	214.758	288.429	1.34304	1.34304	0.4255
3764916	vacuole membrane protein 1	VMP1	NM_030938	122.725	164.808	1.3429	1.3429	0.42535
2512330	membrane-associated ring finger (C3HC4) 7, E3 ubiquitin pr	MARCH7	ENST00000259050	316.513	425.006	1.34277	1.34277	0.42522
2976626	RALBP1 associated Eps domain containing 1	REPS1	AB209143	212.683	285.552	1.34262	1.34262	0.42505
2908100	polymerase (DNA directed), eta	POLH	NM_006502	488.83	656.313	1.34262	1.34262	0.42505
2476075	spastin	SPAST	NM_014946	225.067	302.068	1.34212	1.34212	0.42452
3481516	C1QTNF9B antisense RNA 1 (non-protein coding)	C1QTNF9B-AS1	NM_001014442	48.9891	65.7487	1.34211	1.34211	0.4245
2570616	budding uninhibited by benzimidazoles 1 homolog (yeast)	BUB1	NM_004336	353.317	474.19	1.34211	1.34211	0.4245
3304116	chromosome 10 open reading frame 76	C10orf76	NM_024541	293.346	393.696	1.34209	1.34209	0.42448
2342994	phosphatidylinositol glycan anchor biosynthesis, class K	PIGK	NM_005482	48.1525	64.6129	1.34184	1.34184	0.42421
3544216	FCF1 small subunit (SSU) processome component homolog (S. cerevisi	FCF1	NM_015962	84.3654	113.194	1.3417	1.3417	0.42407
3067592	patatin-like phospholipase domain containing 8	PNPLA8	NM_015723	118.537	159.036	1.34166	1.34166	0.42402
3588103	solute carrier family 12 (potassium/chloride transporters), mem	SLC12A6	NM_133647	85.933	115.29	1.34162	1.34162	0.42398
2440117	peroxisomal biogenesis factor 19	PEX19	NM_002857	244.285	327.727	1.34157	1.34157	0.42393
3752143	ring finger protein 135	RNF135	NM_032322	64.7182	86.8233	1.34156	1.34156	0.42391
3037193	eukaryotic translation initiation factor 2-alpha kinase 1	EIF2AK1	NM_014413	919.955	1234.15	1.34153	1.34153	0.42388
3208355	COBW domain containing 7	CBWD7	ENST00000466582	142.418	191.054	1.34151	1.34151	0.42385
3072014	transportin 3	TNPO3	NR_034053	595.988	799.343	1.3412	1.3412	0.42353
3821301	zinc finger protein 627	ZNF627	NM_145295	246.182	330.164	1.34114	1.34114	0.42346
3843058	zinc finger protein 264	ZNF264	NM_003417	169.775	227.683	1.34108	1.34108	0.4234
2353773	transcription termination factor, RNA polymerase II	TTF2	NM_003594	213.451	286.246	1.34104	1.34104	0.42335
2853768	nucleoporin 155kDa	NUP155	ENST00000231498	1563.43	2096.69	1.341	1.341	0.4234
2495782	lipoyltransferase 1	LIPT1	NM_145198	75.5914	101.353	1.34079	1.34079	0.42309
3965829	protein phosphatase 6, regulatory subunit 2	PPP6R2	ENST00000216061	37.4099	50.156	1.34072	1.34072	0.423
2854241	RPTOR independent companion of MTOR, complex 2	RICTOR	NM_152756	234.16	313.917	1.34061	1.34061	0.42289
3276421	KIN, antigenic determinant of recA protein homolog (mouse)	KIN	NM_012311	74.0927	99.3288	1.3406	1.3406	0.42288
2843640	alanine-glyoxylate aminotransferase 2-like 2	AGXT2L2	AK093737	247.395	331.614	1.34042	1.34042	0.42269
2815139	FCH domain only 2	FCHO2	NM_138782	199.711	267.677	1.34032	1.34032	0.42258
2392412	RER1 retention in endoplasmic reticulum 1 homolog (S. cerevisiae)	RER1	NM_007033	110.501	148.102	1.34028	1.34028	0.42253
3333707	small nucleolar RNA, C/D box 22	SNORD22	NR_000008	83.0334	111.282	1.3402	1.3402	0.42245
2523796	zinc finger protein 207	ZNF207	ENST00000394670	339.67	455.166	1.34002	1.34002	0.42226
2412799	origin recognition complex, subunit 1	ORC1	NM_004153	283.199	379.459	1.3399	1.3399	0.42213
2847623	adenylate cyclase 2 (brain)	ADCY2	NM_020546	51.1187	68.4904	1.33983	1.33983	0.42205
3862333	zinc finger protein 780B	ZNF780B	NM_001005851	59.3423	79.5048	1.33976	1.33976	0.42198
3900023	ribosomal protein L17 pseudogene 1	RPL17P1	ENST00000445304	59.5674	79.7957	1.33959	1.33959	0.42179
3698049	haptoglobin-related protein	HPR	NM_020995	63.8339	85.5046	1.33948	1.33948	0.42168
3736156	transmembrane channel-like 6	TMC6	AK021738	75.6013	101.266	1.33947	1.33947	0.42166
2817837	mutS homolog 3 (E. coli)	MSH3	NM_002439	192.446	257.743	1.3393	1.3393	0.42148
3722758	histone deacetylase 5	HDAC5	NM_005474	49.2336	65.9372	1.33927	1.33927	0.42145
3326540	pyruvate dehydrogenase complex, component X	PDHX	NM_003477	199.169	266.738	1.33925	1.33925	0.42143
3686145	interleukin 4 receptor	IL4R	NM_000418	86.0683	115.259	1.33915	1.33915	0.42132
3788035	CXXC finger protein 1	CXXC1	NM_001101654	99.1609	132.79	1.33914	1.33914	0.4213
3017123	peptidase (mitochondrial processing) beta	PMPCB	NM_004279	271.794	363.923	1.33897	1.33897	0.42112
2556571	solute carrier family 1 (glutamate/neutral amino acid transporte	SLC1A4	NM_003038	75.7771	101.443	1.3387	1.3387	0.42084
2451139	ADP-ribosylation factor-like 8A	ARL8A	NM_138795	364.135	487.446	1.33864	1.33864	0.42077
2922215	myristoylated alanine-rich protein kinase C substrate	MARCKS	NM_002356	192.505	257.679	1.33857	1.33857	0.42068
2764054	Sep (O-phosphoserine) tRNA:Sec (selenocysteine) tRNA synthase /	SEPSECS	NM_016955	116.022	155.288	1.33843	1.33843	0.42054
2808748	poly (ADP-ribose) polymerase family, member 8	PARP8	NM_001178055	89.9742	120.411	1.33828	1.33828	0.42038
3243262	hydroxysteroid (17-beta) dehydrogenase 7 pseudogene 2	HSD17B7P2	NR_003086	85.4382	114.339	1.33828	1.33828	0.42037
2591974	heterogeneous nuclear ribonucleoprotein C (C1/C2)	HNRNPC	NM_004500	220.84	295.548	1.33828	1.33828	0.42039
2719159	chromosome 9 open reading frame 78 pseudogene	LOC391636	ENST00000509955	71.6955	95.9473	1.33827	1.33827	0.42036
3978640	APEX nuclease (apurinic/apyrimidinic endonuclease) 2	APEX2	ENST00000374987	48.0562	64.3095	1.33822	1.33822	0.42031
2633587	TBC1 domain family, member 23	TBC1D23	NM_001199198	111.992	149.868	1.3382	1.3382	0.4203
3498225	dedicator of cytokinesis 9	DOCK9	NM_015296	135.182	180.891	1.33814	1.33814	0.42022
3760865	karyopherin (importin) beta 1	KPNB1	ENST00000290158	192.081	257.028	1.33813	1.33813	0.42021
2865050	ribosomal protein S23	RPS23	ENST00000296674	256.091	342.652	1.33801	1.33801	0.42009
3096428	farnesyltransferase, CAAX box, alpha	FNTA	ENST00000302279	156.57	209.474	1.3379	1.3379	0.41997
3893272	uncharacterized LOC100192386	FLJ16779	NR_024389	64.2035	85.8972	1.33789	1.33789	0.41996
3946970	X-ray repair complementing defective repair in Chinese hams	XRCC6	ENST00000359308	96.8339	129.543	1.33779	1.33779	0.41985
3896174	transmembrane protein 230	TMEM230	NM_001009924	178.352	238.595	1.33778	1.33778	0.41984
3666884	NAD(P)H dehydrogenase, quinone 1	NQO1	NM_000903	203.05	271.634	1.33777	1.33777	0.41983
2867693	tetratricopeptide repeat domain 37	TTC37	NM_014639	233.955	312.937	1.33759	1.33759	0.41964
2757714	HAUS augmin-like complex, subunit 3	HAUS3	NM_024511	51.8744	69.3864	1.33758	1.33758	0.41963
2802832	heterogeneous nuclear ribonucleoprotein K pseudogene 5 /	HNRNPKP5	ENST00000515300	95.5219	127.739	1.33728	1.33728	0.4193
3717248	neurofibromin 1	NF1	AB209336	47.8352	63.9681	1.33726	1.33726	0.41928
2397300	PR domain containing 2, with ZNF domain	PRDM2	NM_012231	63.139	84.4251	1.33713	1.33713	0.41914
2598097	BRCA1 associated RING domain 1	BARD1	ENST00000260947	65.5176	87.6037	1.3371	1.3371	0.41911
2894763	male germ cell-associated kinase	MAK	AK314408	111.387	148.912	1.33689	1.33689	0.41888
2582975	tetratricopeptide repeat, ankyrin repeat and coiled-coil containi	TANC1	NM_033394	113.067	151.147	1.33679	1.33679	0.41878
3903288	eukaryotic translation initiation factor 2, subunit 2 beta, 38kD	EIF2S2	NM_003908	104.289	139.412	1.33679	1.33679	0.41877
2375810	zinc finger CCCH-type containing 11A	ZC3H11A	ENST00000545588	282.074	377.06	1.33674	1.33674	0.41872
2565902	ankyrin repeat domain 36B	ANKRD36B	NM_025190	321.029	429.094	1.33662	1.33662	0.41859
2553730	mitochondrial translational initiation factor 2	MTIF2	NM_001005369	115.582	154.485	1.33658	1.33658	0.41855
2351625	DNA-damage regulated autophagy modulator 2	DRAM2	NM_178454	108.251	144.682	1.33655	1.33655	0.41851
2641263	RAB7A, member RAS oncogene family	RAB7A	NM_004637	1187.16	1586.68	1.33652	1.33652	0.4185
3724698	aminopeptidase puromycin sensitive	NPEPPS	NM_006310	374.51	500.487	1.33638	1.33638	0.41833
2453223	CD46 molecule, complement regulatory protein	CD46	NM_172359	130.041	173.767	1.33625	1.33625	0.41819
2663350	ribosomal protein L32	RPL32	NM_001007073	233.782	312.376	1.33618	1.33618	0.41812
2976113	interferon gamma receptor 1	IFNGR1	ENST00000367739	123.683	165.224	1.33587	1.33587	0.41778
2824483	YTH domain containing 2	YTHDC2	NM_022828	185.368	247.578	1.3356	1.3356	0.41749
2826064	serum response factor binding protein 1	SRFBP1	NM_152546	293.375	391.826	1.33559	1.33559	0.41747
2640956	monoglyceride lipase	MGLL	NM_007283	89.1165	119.015	1.33549	1.33549	0.41738
2375706	ATPase, Ca++ transporting, plasma membrane 4	ATP2B4	NM_001001396	941.671	1257.64	1.33549	1.33549	0.41742
2635263	DAZ interacting protein 3, zinc finger	DZIP3	NM_014648	69.6775	93.0484	1.33541	1.33541	0.41729
2911413	primase, DNA, polypeptide 2 (58kDa)	PRIM2	NM_000947	96.846	129.329	1.33541	1.33541	0.41728
2548261	striatin, calmodulin binding protein	STRN	NM_003162	116.835	156.02	1.33539	1.33539	0.41726
4045780	serine/arginine-rich splicing factor 10	SRSF10	NM_001191006	90.6641	121.066	1.33533	1.33533	0.41719
3722535	ADP-ribosylation factor-like 4D	ARL4D	NM_001661	175.374	234.178	1.33531	1.33531	0.41717
2805176	chromosome 5 open reading frame 22	C5orf22	ENST00000325366	237.105	316.491	1.33482	1.33482	0.41664
2378937	denticleless E3 ubiquitin protein ligase homolog (Drosophila)	DTL	ENST00000366991	429.511	573.317	1.33482	1.33482	0.41664
3888204	staufen, RNA binding protein, homolog 1 (Drosophila)	STAU1	NM_017453	94.4265	126.036	1.33475	1.33475	0.41657
3282016	abl-interactor 1	ABI1	NM_005470	272.845	364.145	1.33462	1.33462	0.41643
2494064	fumarylacetoacetate hydrolase domain containing 2A	FAHD2A	ENST00000233379	133.74	178.47	1.33445	1.33445	0.41625
3764002	mitochondrial ribosomal protein S23	MRPS23	NM_016070	168.739	225.175	1.33445	1.33445	0.41625
2515627	integrin, alpha 6	ITGA6	NM_000210	625.953	835.224	1.33433	1.33433	0.41611
3820045	zinc finger protein 266	ZNF266	NM_006631	38.6145	51.5157	1.3341	1.3341	0.41587
[truncated: 3,636 more rows]

## Sheet: Suppl. Table 2
	Suppl. Table 2 : Biological functions of modules generated using the ModuLand algorithm on interactome networks of BeWo cells response to culture in 25 mM compared to 5 mM glucose concentration.
	The number of significant clusters generated from both inferred and non-inferred interactome networks are shown.
	Genes from each of the significant clusters/modules were entered into Reactome, to identify possible biological functions associated with these genes.
	The biological function of the four clusters with the most significant p value from each interactome network are shown.
Interactome Network	Module identified using ModuLand algorithm		Relevant functions assosciated with the module genes (Reactome)
		Name of this Event	Un-adjusted probability of seeing N or more genes in this Event by chance	Number of genes in your query which map to this Event	Total number of genes involved in this Event	Submitted identifiers mapping to this Event
Non-inferred gene changes
25 mM vs 5 mM Glucose
	MDM2	PI-3K cascade	0.00261966	4	101	FOXO4	AKT3	MDM2	FOXO1
		Signaling by FGFR	0.0121332	4	156	FOXO4	AKT3	MDM2	FOXO1
		Signaling by ERBB2	0.0126689	4	158	FOXO4	AKT3	MDM2	FOXO1
		p53-Dependent G1 DNA Damage Response	0.0427023	2	57	RFWD2	MDM2
	SUMO2	Glucose metabolism	0.00365605	12	62	PPP2R5D	AGL	PYGL	PGM1	PGK1	CALM1	GPI	GBE1	ENO1	PGAM2	TPI1	PRKACB	CALM2
		Glucose transport	0.00401044	9	40	HK3	RANBP2	RAE1	NUPL2	NUP54	NUP155	NUP88	SLC2A1	NUP205
		Glycogen breakdown (glycogenolysis)	0.0223243	4	14	CALM1	AGL	PYGL	PGM1	CALM2
		Signaling by TGF-beta Receptor Complex	0.0295705	11	72	PPP1CB	BAMBI	RNF111	RBL1	CCNT2	UBB	STRAP	TRIM33	XPO1	TGIF1	SCG2
		IGF1R signaling cascade	0.0441221	12	86	IGF2	PIK3CB	PIK3C3	EEF2K	PIK3R4	FGF18	RPS6	NRAS	PIK3CA	EIF4B	EIF4E	FGF2
		PI3K Cascade	0.0464711	10	68	PIK3CB	PIK3C3	EEF2K	PIK3R4	FGF18	RPS6	EIF4B	PIK3CA	EIF4E	FGF2
	HSP90AA1	Peroxisomal lipid metabolism	0.00942373	2	20	HSD17B4	ACOX1
	ELAVL1	Phospholipid metabolism	0.000899233	7	135	GPD1L	INPP4B	OCRL	LPGAT1	CEPT1	INPP5K	EPT1
		Endothelin receptors bind endothelin	0.00129462	2	5	EDNRA	EDNRB
	SMAD2	Signaling by BMP	3.87338e-07	4	23	SKI	SMAD5	SMAD4	ACVR2B
		Downregulation of SMAD2/3:SMAD4 transcriptional activity	3.87338e-07	4	23	SMAD2	SKI	SKIL	SMAD4
		Signaling by Activin	4.12197e-06	3	12	SMAD2	SMAD4	ACVR2B
		Signaling by NODAL	1.5126e-05	3	18	SMAD2	SMAD4	ACVR2B
	HDAC3	Circadian Repression of Expression by REV-ERBA	1.03615e-06	3	4	NPAS2	CLOCK	ARNTL
		Circadian Clock	2.64426e-06	5	35	NPAS2	CLOCK	NCOR1	ARNTL	HDAC3
		Regulation of Lipid Metabolism by Peroxisome proliferator-activated receptor alpha (PPARalpha)	6.18888e-06	6	72	SP1	NPAS2	TBL1XR1	NCOR1	HDAC3	TBL1X
	XRCC6	Association of DNA-PKcs with Ku-bound ends of DNA double-strand breaks	8.72277e-06	2	3	XRCC5	XRCC6
		Association of the XRCC4:DNA ligase IV complex with the DNA-PK:DNA synaptic complex	2.90183e-05	2	5	XRCC5	XRCC6
		DNA Repair	0.000772775	3	107	POLB	XRCC5	XRCC6
		Glucose metabolism	0.00518623	2	62	PGAM1	UGP2
	CDC20	Phosphorylation of the Emi1 DSGxxS degron by Cyclin B:Cdc2	2.04765e-12	8	82	FBXO5	CDC27	CDC20	CDC14A	MAD2L1	CDC23	FZR1	CCNB1
		APC-Cdc20 mediated degradation of Nek2A	7.9576e-11	4	5	FBXO5	CDC20	FZR1	CCNB1
		Multiubiquitination of Nek2A	1.37647e-07	4	23	CDC27	CDC20	MAD2L1	CDC23
		E2F mediated regulation of DNA replication	1.37647e-07	4	23	CDC27	CDC20	MAD2L1	CDC23
			0.00234917	2	33	FBXO5	CCNB1
	SKP2	Ubiquitination of p130 (RBL2) by SCF (Skp2)	6.59752e-09	3	9	SKP1	CKS1B	SKP2
		Binding of phospho-p27/p21:Cdk2:Cyclin E/A to the SCF(Skp2):Cks1 complex	1.29565e-08	3	11	SKP1	CKS1B	SKP2
		Ubiquitination of phospho-p27/p21	3.57127e-08	3	15	SKP1	CKS1B	SKP2
		Cyclin D associated events in G1	6.60438e-07	3	38	SKP1	CKS1B	SKP2
	MTOR	PI-3K cascade	4.76672e-08	4	101	PDK1	AKT1S1	MTOR	RICTOR
		Signaling by FGFR	2.77144e-07	4	156	PDK1	AKT1S1	MTOR	RICTOR
		CD28 co-stimulation	2.86352e-07	3	29	PDK1	MTOR	RICTOR
		Signaling by Type 1 Insulin-like Growth Factor 1 Receptor (IGF1R)	0.000951058	2	86	PDK1	MTOR
		IGF1R signaling cascade	0.000951058	2	86	PDK1	MTOR
	CASP8	Death Receptor Signalling	8.65203e-11	4	12	RIPK1	CASP8	TNFSF10	CASP10
		Extrinsic Pathway for Apoptosis	8.65203e-11	4	12	RIPK1	CASP8	TNFSF10	CASP10
		TRAIL signaling	3.9271e-09	3	5	CASP8	TNFSF10	CASP10
		Caspase-8 processing	3.29435e-08	3	9	RIPK1	CASP8	TNFSF10
	PPP2CA	PP2A binds CTLA4 homodimer	2.9672e-05	2	10	PPP2R5C	PPP2CA
		PECAM-1 binds PP2A	2.9672e-05	2	10	PPP2R5C	PPP2CA
		Initiation of Nuclear Envelope Reformation	5.13703e-05	2	13	PPP2CA	ANKLE2
		M Phase	0.000614005	3	217	PPP2R5C	PPP2CA	ANKLE2
	NOTCH1	Constitutive Signaling by NOTCH1 HD+PEST Domain Mutants	1.45061e-08	4	51	MAML1	NOTCH1	RBPJ	DLL1
		MAML recruits CDK8:CCNC to xNICD1	4.31403e-08	3	12	MAML1	NOTCH1	RBPJ
		CDK8 phosphorylates xNICD1	4.31403e-08	3	12	MAML1	NOTCH1	RBPJ
		Ubiquitination of DLL/JAG ligands upon binding to NOTCH1	3.42842e-05	2	13	NOTCH1	DLL1
	NEDD4L	RAF1:SGK:TSC22D3:WPP ubiquitinates SCNN channels	3.57127e-08	3	15	NEDD4L	SCNN1B	SCNN1A
		SCNN channels transport extracellular Na+ to cytosol	1.5869e-06	2	4	SCNN1B	SCNN1A
		Stimuli-sensing channels	3.1002e-06	3	63	NEDD4L	SCNN1B	SCNN1A
		Ion channel transport	2.70835e-05	3	129	NEDD4L	SCNN1B	SCNN1A
		Transmembrane transport of small molecules	3.02813e-05	4	501	CYBRD1	NEDD4L	SCNN1B	SCNN1A
	SNAP23	Proteolytic cleavage of SNARE complex proteins	8.56984e-10	5	23	VAMP2	SNAP25	STX16	STX11	STX4
		Glutamate Neurotransmitter Release Cycle	2.14418e-08	4	15	VAMP2	SNAP25	CPLX1	SLC38A2
		trans-Golgi Network Vesicle Scission	0.00327151	2	39	VAMP2	SNAPIN
		Regulation of Insulin Secretion	0.0126106	2	78	VAMP2	SNAP25
	SHC1	Interleukin receptor SHC signaling	3.16197e-07	4	28	SHC1	PIK3R3	INPP5D	IL5RA
		Phosphorylated SHC1 recruits SHIP	5.96646e-06	3	17	SHC1	INPP5D	IL5RA
		Luteinizing hormone receptor can bind LH	1.3873e-05	2	3	LHCGR	CGA
		VEGF-A	2.77103e-05	2	4	B	PLGF bind to VEGFR1 leading to receptor dimerization	PGF	FLT1
		Inositol phosphate metabolism	0.00011208	3	44	PLCG2	SYNJ1	INPP5D
		PI Metabolism	0.000164541	3	50	PIK3R3	SYNJ1	INPP5D
	HGS	EGFR non-clathrin mediated endocytosis	6.46672e-08	3	11	STAM2	EPS15	HGS
		Sprouty sequesters CBL away from active EGFR	1.12015e-07	3	13	STAM2	EPS15	HGS
		CBL-mediated ubiquitination of CIN85	1.78086e-07	3	15	STAM2	EPS15	HGS
		Assembly in clathrin-coated vesicles (CCVs)	3.1906e-07	3	18	STAM2	EPS15	HGS
		EGFR downregulation	1.01389e-06	3	26	STAM2	EPS15	HGS
Inferred gene changes	UBC	Large number of events as ubiquitnation is realted to many biological functions
25 mM vs 5 mM Glucose
	SUMO2	Regulation of TP53 Activity through Acetylation	0.0149	1	39	PML
		SUMOylation	0.0422	1	103	PML
	VHL	Cellular response to hypoxia	2.2909e-13	8	25	VHL	EPAS1	HIF3A	TCEB2	TCEB1	EGLN1	CUL2	HIF1A
		Cellular responses to stress	2.2909e-13	8	25	VHL	EPAS1	HIF3A	TCEB2	TCEB1	EGLN1	CUL2	HIF1A
	HSP90AA1	Polyubiquitination of substrate	0.0106289	2	158	UBE2Q1	STUB1
	CUL1	Circadian Clock	0.000308027	3	35	SKP1	CUL1	BTRC
		Cell Cycle	0.000481226	7	385	SKP1	CKS1B	UBE2D1	SKP2	CUL1	BTRC	CDKN1B
	JUN	Activation of the AP-1 family of transcription factors	4.70464e-08	3	10	JUN	FOS	MAPK8
		MAP kinase activation in TLR cascade	5.06844e-08	4	53	JUN	MAP2K4	FOS	MAPK8
		TRAF6 Mediated Induction of proinflammatory cytokines	8.42624e-08	4	60	JUN	MAP2K4	FOS	MAPK8
		Toll Like Receptor 10 (TLR10) Cascade	1.67455e-07	4	71	JUN	MAP2K4	FOS	MAPK8
		Toll Like Receptor 5 (TLR5) Cascade	1.67455e-07	4	71	JUN	MAP2K4	FOS	MAPK8
	BARD1	No functions of significance (p<0.05)
	HDAC1	Regulation of Lipid Metabolism by Peroxisome proliferator-activated receptor alpha (PPARalpha)	0.00694101	2	72	SP1	SIN3A	HDAC2	RCOR1	KDM1A
	SMAD2	SKI/SKIL binds SMAD complex	2.33924e-13	5	7	SMAD3	SMAD2	SKI	SKIL	SMAD4
		Ubiquitination of SKI/SKIL by Rnf11	8.77866e-12	5	12	SMAD3	SMAD2	SKI	SKIL	SMAD4
		Signaling by NODAL	2.51631e-08	4	18	SMAD3	SMAD2	FOXH1	SMAD4
		Ubiquitin-dependent degradation of the SMAD complex terminates TGF-beta signaling	5.60699e-08	3	5	SMAD3	SMAD2	SMAD4
		Signaling by TGF-beta Receptor Complex	1.461e-07	5	72	SMAD3	SMAD2	SKI	SKIL	SMAD4
	SHC1	Interleukin receptor SHC signaling	1.10223e-16	10	28	SHC1	PIK3R1	JAK2	INPP5D	SOS1	CSF2RB	IL3	PIK3CA	GAB2	GRB2
		Signaling by ERBB4	2.45033e-14	14	150	SHC1	GAB1	PIK3R1	JAK2	EREG	SOS1	FRS2	CD80	PTPN11	CD28	PIK3CA	EGFR	GH1	GRB2
		PI3K phosphorylates PIP2 to PIP3	6.68019e-13	10	61	GAB1	PIK3R1	EREG	FRS2	CD80	PTPN11	CD28	PIK3CA	EGFR	GRB2
		SOS1 activates H-Ras	3.77286e-10	6	18	SHC1	IL3	CSF2RB	JAK2	SOS1	GRB2
		GRB2:SOS1 binds to phosphorylated SHC1 in complex with EGFR	4.29145e-09	4	5	SHC1	SOS1	GRB2	EGFR
		Insulin receptor signalling cascade	1.81867e-08	8	86	SHC1	GAB1	PIK3R1	SOS1	FRS2	PTPN11	PIK3CA	GRB2
	RELA	Phosphorylation of I-kappaB by Activated IKK (B cell)	5.76126e-08	3	9	NFKBIA	REL	RELA
		SCF with beta-TrCP1 or beta-TrCP2 Binds NF-kappaB;phospho-IkB	8.2267e-08	3	10	NFKBIA	REL	RELA
		TRAF6 mediated NF-kB activation	0.000110359	2	16	NFKBIA	RELA
	HDAC3	NICD1 displaces co-repressor complex from RBPJ (CSL)	1.05348e-12	7	18	TBL1XR1	NCOR1	HDAC5	HDAC4	HDAC3	TBL1X	NCOR2
		Activation of PPARA by Fatty Acid Ligands	3.16281e-10	6	20	TBL1XR1	NCOR1	PRIC285	HDAC3	TBL1X	NCOR2
		NOTCH1 Intracellular Domain Regulates Transcription	1.88678e-09	7	47	TBL1XR1	NCOR1	HDAC5	HDAC4	HDAC3	TBL1X	NCOR2
		Regulation of Lipid Metabolism by Peroxisome proliferator-activated receptor alpha (PPARalpha)	4.0592e-08	7	72	TBL1XR1	NCOR1	PRIC285	PPARGC1B	HDAC3	TBL1X	NCOR2
		Metabolism of lipids and lipoproteins	0.000574688	9	511	TBL1XR1	SPTLC2	PPARGC1B	TBL1X	NCOR2	IDI2	NCOR1	PRIC285	HDAC3
		Circadian Clock	0.000630474	3	35	NCOR1	NR1D1	HDAC3
	XRCC6	Association of Ku heterodimer with ends of DNA double-strand break	1.32294e-07	2	2	XRCC5	XRCC6
		Association of DNA-PKcs with Ku-bound ends of DNA double-strand breaks	3.96843e-07	2	3	XRCC5	XRCC6
		Double-Strand Break Repair	2.77295e-05	2	21	XRCC5	XRCC6
	CRK	p130Cas and C3G bind PDGFR bound Crk	7.17145e-09	4	8	BCAR1	RAPGEF1	CRK	PDGFRA
		Regulation of signaling by CBL	7.39852e-09	5	22	RAPGEF1	FYN	PIK3CB	CRK	CBL
		Signaling by PDGF	1.71586e-06	7	184	TRAT1	BCAR1	RAPGEF1	FYN	PIK3CB	CRK	PDGFRA
		PI3K phosphorylates PIP2 to PIP3	0.000110874	2	5	TRAT1	PIK3CB
		Signaling by FGFR	0.00015012	5	156	TRAT1	FYN	PIK3CB	PDGFRA	CBL
		Insulin receptor signalling cascade	0.0342754	2	86	PIK3CB	CRK
	CDC27	Mitotic Spindle Checkpoint	2.11186e-33	14	19	BUB1B	CDC16	ANAPC7	CDC27	CDC20	ANAPC10	MAD2L1	CDC23	ANAPC1	APC2	ANAPC4	MAD1L1	CDC26	ANAPC2	ANAPC5
		Binding of the MCC complex to the APC/C complex	1.04533e-30	13	18	BUB1B	CDC16	ANAPC7	CDC27	CDC20	ANAPC10	MAD2L1	CDC23	ANAPC1	APC2	ANAPC4	CDC26	ANAPC2	ANAPC5
		APC-Cdc20 mediated degradation of Nek2A	1.38618e-28	13	23	BUB1B	CDC16	ANAPC7	CDC27	CDC20	ANAPC10	MAD2L1	CDC23	ANAPC1	APC2	ANAPC4	CDC26	ANAPC2	ANAPC5
		MAD2 converted to an inhibitory state via interaction with Mad1	1.11568e-05	2	2	MAD2L1	MAD1L1
	MTOR	mTORC1-mediated signalling	6.10234e-15	6	11	RPS6KB1	EIF4EBP1	EIF4E	MTOR	MLST8	RPTOR
		Release of eIF4E	6.69018e-14	5	6	EIF4EBP1	EIF4E	MTOR	MLST8	RPTOR
		mTOR signalling	3.85437e-12	6	27	RPS6KB1	EIF4EBP1	EIF4E	MTOR	MLST8	RPTOR
		PI3K Cascade	1.37379e-09	6	68	RPS6KB1	EIF4EBP1	EIF4E	MTOR	MLST8	RPTOR
		Signaling by Type 1 Insulin-like Growth Factor 1 Receptor (IGF1R)	5.80634e-09	6	86	RPS6KB1	EIF4EBP1	EIF4E	MTOR	MLST8	RPTOR
	FANCA	Monoubiquitination of FANCI by the FA ubiquitin ligase complex	2.99349e-15	7	24	FANCE	FANCL	FANCB	FANCC	FANCA	FANCM	FANCG
		Monoubiquitination of FANCD2 by the FA ubiquitin ligase complex	4.1544e-15	7	25	FANCE	FANCL	FANCB	FANCC	FANCA	FANCM	FANCG
	TERF1	Packaging Of Telomere Ends	2.08167e-06	4	31	ACD	TINF2	TERF1	POT1
		Telomere clustering at the nuclear membrane	1.14241e-05	4	47	ACD	TINF2	TERF1	POT1
		Telomere Maintenance	2.30994e-05	4	56	ACD	TINF2	TERF1	POT1
	CASP-8	FAS-mediated dimerization of procaspase-8	2.64588e-07	2	4	CASP8	FADD
		TRAIL-mediated dimerization of procaspase-8	2.64588e-07	2	4	CASP8	FADD
		TNF signaling	9.26059e-07	2	7	CASP8	FADD
		Caspase-8 activation	1.58753e-06	2	9	CASP8	FADD
	TAB2	TAK1 phosphorylates MKK6	1.32255e-06	2	5	TAB2	MAP3K7
		Polyubiquitinated TRAF6 interacts with TAK1 complex	1.98363e-06	2	6	TAB2	MAP3K7
		Interleukin-1 signaling	0.000118977	2	43	TAB2	MAP3K7
	CDK7	Formation of open bubble structure in DNA by helicases	2.55963e-19	7	18	GTF2H3	GTF2H2	GTF2H4	ERCC2	MNAT1	CDK7	CCNH
		RNA Polymerase I Chain Elongation	4.05274e-19	7	19	GTF2H3	GTF2H2	GTF2H4	ERCC2	MNAT1	CDK7	CCNH
		RNA Polymerase I Transcription Initiation	9.35248e-19	7	21	GTF2H3	GTF2H2	GTF2H4	ERCC2	MNAT1	CDK7	CCNH
		RNA Polymerase II Promoter Escape	1.2371e-16	7	39	GTF2H3	GTF2H2	GTF2H4	ERCC2	MNAT1	CDK7	CCNH
	MAPK14	MAP kinase activation in TLR cascade	5.06844e-08	4	53	DUSP4	MAP2K6	MAPK14	ATF2
		TRAF6 Mediated Induction of proinflammatory cytokines	8.42624e-08	4	60	DUSP4	MAP2K6	MAPK14	ATF2
		Toll Like Receptor 10 (TLR10) Cascade	1.67455e-07	4	71	DUSP4	MAP2K6	MAPK14	ATF2
	MED1	PPARG:RXRA Heterodimer Binds to Fatty Acid-like Ligands	3.84291e-63	28	44	MED17	MED25	MED18	MED6	MED4	MED21	MED20	MED22	MED16	MED13L	MED1	MED11	MED14	MED24	MED19	MED13	CDK8	MED15	MED29	MED26	MED30	MED10	CCNC	MED9	CDK19	MED12	MED8	MED27
		Transcriptional Regulation of White Adipocyte Differentiation	1.3786e-58	28	57	MED17	MED25	MED18	MED6	MED4	MED21	MED20	MED22	MED16	MED13L	MED1	MED11	MED14	MED24	MED19	MED13	CDK8	MED15	MED29	MED26	MED30	MED10	CCNC	MED9	CDK19	MED12	MED8	MED27
		Formation of ARC coactivator complex	5.44163e-38	16	18	MED1	MED17	MED14	MED25	MED24	MED6	MED4	CDK8	MED13	MED15	MED26	CCNC	MED10	MED16	MED12	MED8
		Formation of TRAP coactivator complex	1.21588e-34	15	18	MED1	MED17	MED14	MED24	MED6	MED4	CDK8	MED13	MED30	MED20	CCNC	MED10	MED16	MED12	MED27
		NOTCH1 Intracellular Domain Regulates Transcription	0.0194901	2	47	CDK8	CCNC

## Sheet: Suppl. Table 3
	Suppl. Table 3 : Biological functions of modules generated using the ClusterOne algorithm on the interactome networks of BeWo cells response to culture in 25 mM compared to 5 mM glucose concentration.
	The number of significant clusters generated from both inferred and non-inferred interactome networks are shown.
	Genes from each of the significant clusters/modules were entered into Reactome, to identify possible biological functions associated with these genes.
	The biological function of the four clusters with the most significant p value from each interactome network are shown.
Interactome Network	Module identified using ClusterOne algorithm	Genes within the Module		Relevant functions assosciated with the module genes (Reactome)
			Name of this Event	Un-adjusted probability of seeing N or more genes in this Event by chance	Number of genes in your query which map to this Event	Total number of genes involved in this Event	Submitted identifiers mapping to this Event
Non-inferred gene changes	Module 1	UTP15		No functions of significance (p<0.05)
25 mM vs 5 mM Glucose		NKIRAS1
		MAGEF1
		TRIM47
		PDK3
		LYPLAL1
		CBWD1
		GUF1
		CYR61
		NOL11
		MAGED4
		RNPEP
		PREP
		ZKSCAN1
		CIRH1A
		ACADSB
		RHOT1
		ZCCHC3
		ALDH3A2
		MTMR1
		SLC33A1
		ZNF543
		BRIX1
		SNAPC5
		MOCS3
		EID2B
		RAD51C
		UBD
		CD48
		GBE1
		RNF135
		HSD17B11
		ARID5A
		PGBD5
		ESYT1
		DNAJC10
		DPH1
		KIF20A
		XRCC2
		IER5
		TNFAIP2
		HAUS3
	Module 2	NHP2L1	3' -UTR-mediated translational regulation	5.75655e-56	35	109	RPS11	RPS25	RPL38	RPS3A	RPS6	RPS16	RPL23	RPL32	RPL22	RPL14	RPS8	RPL29	RPS20	RPL17	RPL26	RPL35	RPS15A	RPL4	RPS18	RPL21	RPS26	RPL36A	RPS5	EIF3D	RPS23	RPL27A	RPS19	eIF2A	RPS12	RPS7	RPL9	RPSA	RPL28	RPL31	RPL7
		RPL14	GTP hydrolysis and joining of the 60S ribosomal subunit	8.42932e-56	35	110	RPS11	RPS25	RPL38	RPS3A	RPS6	RPS16	RPL23	RPL32	RPL22	RPL14	RPS8	RPL29	RPS20	RPL17	RPL26	RPL35	RPS15A	RPL4	RPS18	RPL21	RPS26	RPL36A	RPS5	EIF3D	RPS23	RPL27A	RPS19	eIF2A	RPS12	RPS7	RPL9	RPSA	RPL28	RPL31	RPL7
		eIF2A	eIF5B:GTP is hydrolyzed and released	6.69885e-55	33	88	RPS11	RPS25	RPL38	RPS3A	RPS6	RPS16	RPL23	RPL32	RPL22	RPL14	RPS8	RPL29	RPS20	RPL17	RPL26	RPL35	RPS15A	RPL4	RPS18	RPL21	RPS26	RPL36A	RPS5	RPS23	RPL27A	RPS19	RPS12	RPS7	RPL9	RPSA	RPL28	RPL31	RPL7
		NOP56	Formation of the 43S pre-initiation complex	2.32055e-28	18	49	RPS15A	RPS11	RPS25	RPS18	RPS3A	RPS6	RPS26	RPS5	RPS16	EIF3D	RPS23	RPS19	eIF2A	RPS12	RPS7	RPSA	RPS8	RPS20
		RPS5
		MKI67IP
		RPL4
		PROS1
		RPL17
		RPL23
		RPL38
		MRPS11
		RPS11
		RPS18
		CYB5R3
		RPS7
		RPL36A
		RPL31
		RPL29
		RPS26
		STAU1
		UBL4A
		RPS12
		MRPS14
		NOP58
		RPL9
		RPL21
		RPS27L
		RPL28
		RPL26
		RPS8
		NEMF
		ECE1
		CDH2
		RPL36AL
		RPL27A
		RPS23
		RPS19
		RPS16
		RPL7
		EIF2C4
		RPSA
		RPL22
		ADH4
		WDR26
		SLC25A5
		RER1
		MAGEB2
		DYNC1LI2
		RPL35
		ANKH
		SLC2A5
		RPS15A
		RPS6
		PNO1
		RPS25
		RPS20
		RPS3A
		EIF3D
		ATP5O
		RPL32
	Module 3	ZNF804A	Potassium Channels	0.00207822	2	99	GABBR1	KCNAB2
		ZHX2	Neuronal System	0.0170605	2	291	GABBR1	KCNAB2
		CIC
		ZC3H7B
		SV2A
		ATF5
		MTERFD2
		GABBR1
		ERC1
		IL34
		GABPB1
		OPCML
		MAGEB6
		SEC62
		KCNAB2
		OSTalpha
		ATP6V0D1
		R3HDM1
		ZNF346
		GPATCH8
		PPP6R2
		ANKHD1
		DOCK5
		TCTA
		ATXN1
		ZNF276
		QRICH1
		ARID5A
		C17orf81
		DHRSX
		MSMO1
		RC3H1
	Module 4	SERPINA5	Formation of Fibrin Clot (Clotting Cascade)	0.00063258	2	29	PROC	KLK3
		SLC9A8	Scavenging of Heme from Plasma	0.0194003	2	166	IGKC	ALB
		ATF5	Binding and Uptake of Ligands by Scavenger Receptors	0.0194003	2	166	IGKC	ALB
		CTAGE5	Complement cascade	0.0247676	2	189	IGKC	CFH
		GABBR1	SLC-mediated transmembrane transport	0.0418913	2	251	SLC9A8	ALB
		IGKC
		FCGRT
		TLN2
		CAMTA1
		OR3A2
		SACS
		KCNE4
		CFH
		CABLES1
		KLK3
		PROC
		ALB
		OBSL1
		AHSG
		KIAA0232
	Module 5	PPME1	Innate Immune System	7.26012e-05	7	644	PRKAR1B	PPP2R5D	ARPC5	ARPC2	ACTR3	ACTR2	PRKACB
		PPP2R5D	Fcgamma receptor (FCGR) dependent phagocytosis	0.000116816	4	142	ARPC5	ARPC2	ACTR3	ACTR2
		METTL1	cAMP induces dissociation of active PKA catalytic subunits from the PKA:AKAP79:IQGAP1 Complex	0.000122886	2	9	PRKAR1B	PRKACB
		ACTR3	Glucose metabolism	0.006093	2	62	PPP2R5D	PRKACB
		AGFG1	Regulation of Insulin Secretion	0.00950904	2	78	PRKAR1B	PRKACB
		ACTR2	Signaling by FGFR	0.0351736	2	156	PRKAR1B	PRKACB
		ERO1L
		CALR
		RPRD1B
		PRKAR1B
		ARPC2
		EEF2K
		DPP9
		THAP3
		CALU
		NSUN2
		THG1L
		TP53RK
		HAND1
		LAP3
		SH3GLB1
		ARPC5
		PRKACB
		MTR
		LPP
		ZNF259
		OGT
	Module 6	KCNJ4	Neurotransmitter Receptor Binding And Downstream Transmission In The Postsynaptic Cell	7.86955e-13	9	136	KCNJ4	CACNG2	GRIK5	DLG4	DLG1	GRIN2C	GRIN1	GRIA1	GRIK3
		CACNG2	Glutamate Binding	3.10507e-07	4	30	Activation of AMPA Receptors and Synaptic Plasticity	DLG1	GRIA1	CACNG2	DLG4
		KCNA1	Ras activation	4.78063e-06	3	17	GRIN2C	GRIN1	DLG4
		GRIN2C	Ras activation uopn Ca2+ infux through NMDA receptor	4.78063e-06	3	17	GRIN2C	GRIN1	DLG4
		PTPRG	CREB phosphorylation through the activation of Ras	2.03129e-05	3	27	GRIN2C	GRIN1	DLG4
		DLG1	Potassium Channels	0.0173502	2	99	KCNJ4	KCNA1
		DLG4
		SEMA4C
		ERBB2IP
		MAR03
		LRRC1
		ATP2B4
		DLGAP3
		CRIPT
		GRIK5
		SYNGAP1
		GRIK3
		HOMER1
		HTR2A
		GRIA1
		MAP1A
		FZD7
		GRIN1
	Module 7	KCNJ4	Ionotropic activity of Kainate Receptors	1.97133e-07	3	10	GRIK3	GRIK5	DLG4
		CD46	Activation of Ca-permeable Kainate Receptor	1.97133e-07	3	10	GRIK3	GRIK5	DLG4
		KCNA1	Neuronal System	4.65483e-07	6	291	KCNJ4	GRIN2C	KCNA1	GRIK3	GRIK5	DLG4
		GRIN2C	Glutamate binding to NMDA receptor	0.000122886	2	13	GRIN2C	DLG4
		PTPRG	Activation of RasGRF	0.000188663	2	16	GRIN2C	DLG4
		DLG4	Potassium Channels	0.00719966	2	99	KCNJ4	KCNA1
		SEMA4C
		DLGAP3
		GRIK5
		SYNGAP1
		GRIK3
		CD82
		HTR2A
		FZD7
	Module 8	NHP2L1		None of the functions pass a cut off of <0.05
		SNRPD2
		DHX9
		PPIL1
		WDR83
		TRA2A
		LAPTM4A
		HNRNPA2B1
		SRSF10
		TRA2B
		ZMPSTE24
		HELT
		SRSF3
		SF3B2
		LMO3
		U2AF1
		MTX2
		PPARGC1A
		PAIP1
		NES
		DHX15
		DDOST
		PPP1R10
		SRRM1
		SF3B14
		LSM6
		TADA2A
		SMARCA5
		PPIG
		MBNL1
		MAGOH
		HNRNPU
		PRPF4B
		SRSF1
		SMARCAD1
		PRMT1
		HNRNPC
		IKBIP
		ZNF324
		SF3B1
		MAP1S
		SF3A1
		SNW1
		LGMN
		RBMX2
		DDX17
		SPG7
		HNRNPL
		RPL26L1
		ILF2
		HNRPDL
		RCC2
		HNRNPA1
		LSM5
		THRAP3
		RBM7
		FKBP3
		HNRNPD
		MRE11A
		NMT1
		YBX1
		CLK1
		PRPF38A
		MFAP1
		MRPL28
		SAP18
		FBXO33
		PEX3
		SYNCRIP
		HNRNPR
		TPBG
		SNRPD1
		ZCCHC10
		WBP11
		EDC4
		DDX42
		YTHDC1
		TOP1
		RHOB
		PRPF3
		HNRNPK
		PABPC1P1
		PHGDH
		HNRNPM
		EIF2B5
		IGF2BP3
		ZNF689
		ADAR
		S100A9
		MTCH1
		ZNF8
		SRSF11
		RBM39
		TOX4
		HP1BP3
		SON
		MRPS36
		PRPF40A
		SFPQ
		C22orf28
		CD101
		DIDO1
		DHX8
		DHX38
		SPIN2A
		PTCD3
		SUPT16H
		SNRPB2
		SNRNP40
		SRSF6
		SNRPA1
		EFTUD2
		MRPS9
		EIF2B2
		SRSF5
		MRPS21
		LSM3
		NR2F2
		SSR3
		DEK
		LSM14A
		MYO1C
		LETM1
		MRPL10
		SNRNP70
		ZNF326
		KIAA2013
		RBM25
	Module 9	TNFSF13B	Formation of the Spliceosomal B Complex	1.37216e-42	31	97	SRSF11	SF3B14	YBX1	SNRNP40	SF3A1	HNRNPA2B1	HNRNPD	SRRM1	SNRPA1	DHX38	SRSF3	SNRPB2	SNRNP70	NHP2L1	EFTUD2	HNRNPK	SNRPD1	DHX9	SRSF5	HNRNPA1	HNRNPM	SF3B2	SRSF1	SF3B1	U2AF1	SRSF6	SNRPD2	HNRNPC	HNRNPL	HNRNPU	HNRNPR
		TNFRSF13C	mRNA Splicing - Major Pathway	2.93808e-42	32	112	MAGOH	SF3B14	YBX1	SF3A1	HNRNPD	DHX38	SRSF3	HNRNPK	HNRNPA1	SF3B1	HNRNPC	HNRNPR	SRSF11	SNRNP40	HNRNPA2B1	SRRM1	SNRPA1	SNRNP70	SNRPB2	NHP2L1	EFTUD2	SNRPD1	DHX9	SRSF5	SF3B2	HNRNPM	SRSF1	SNRPD2	SRSF6	U2AF1	HNRNPU
		MYT1	Formation of an intermediate Spliceosomal C complex	9.37596e-41	31	109	SRSF11	SF3B14	YBX1	SNRNP40	SF3A1	HNRNPA2B1	HNRNPD	SRRM1	SNRPA1	DHX38	SRSF3	SNRPB2	SNRNP70	NHP2L1	EFTUD2	HNRNPK	SNRPD1	DHX9	SRSF5	HNRNPA1	HNRNPM	SF3B2	SRSF1	SF3B1	U2AF1	SRSF6	SNRPD2	HNRNPC	HNRNPL	HNRNPU	HNRNPR
		TNFSF13	RNA Polymerase II Transcription	2.0636e-08	10	101	MAGOH	SRSF11	SUPT16H	SRSF5	SRSF1	U2AF1	SRRM1	SRSF6	DHX38	SRSF3
		TNFRSF4	eIF2 activation	0.00225303	2	8	EIF2B5	EIF2B2
		TNFRSF8
		COG7
		TRAF3
		APOBEC3C
		TRAF5
		TNFRSF11A
		COG6
		COG2
		TNFRSF14
		DGKD
	Module 10	ZNF121	Cell Cycle	0.0290442	2	385	Mitotic	PLK4	ERCC6L
		CDKN2AIP	Cell Cycle	0.0405374	2	460	PLK4	ERCC6L
		DCAF16
		BARD1
		GTSE1
		NPM3
		RGMA
		MTUS2
		SFMBT1
		TRAPPC2L
		PDXK
		TBC1D1
		TRAPPC8
		TRAPPC10
		TRMT1L
		ERCC6L
		TRAPPC2
		FNBP1L
		C1orf216
		C5orf44
		LUC7L
		CELSR3
		FAM175A
		ACP1
		CRIPAK
		FAM46C
		SGSM2
		ZFP64
		PLK4
		FUCA1
	Module 11	ACVR2B	Formation of a heteromeric BMP receptor complex	8.91623e-08	3	5	BMPR1B	ACVR2B	ACVR2A
		ATP13A2	Signaling by BMP	1.54148e-05	3	23	BMPR1B	ACVR2B	ACVR2A
		B4GALT3	ACVR2A/B (ActRIIA/B) Phosphorylates ACVR1B (ActRIB	4.61244e-05	2	5	ALK4) in Response to Activin	ACVR2B	ACVR2A
		BMPR1B	Signaling by Rho GTPases	0.0297425	2	123	RHOB	NGEF
		ZMPSTE24
		MRPL44
		FNTB
		FAM192A
		SLC7A5
		ARL15
		CNNM4
		HNRNPU
		RABGAP1L
		RAB34
		CXCR4
		PDE6D
		RAB36
		TMEM14C
		SYNJ2BP
		BAMBI
		NGEF
		FNTA
		PI4KA
		ACVR2A
		RAB13
		FUNDC2
		OSTC
		SDAD1
		RHOB
		FAM162A
		F2R
		MTCH1
		SPCS2
		PTP4A1
		TM9SF4
		PTP4A2
		ACVR1
		LAMP1
		MRPL22
		RABGGTB
		MRPL10
		KIAA2013
	Module 12	FGFBP1	Amyloid precursor proteins form ordered fibrils	0.000550364	2	22	NPPA	SEMG1
		SMCR7	Amyloid fibrils have additional components	0.000656407	2	24	NPPA	SEMG1
		NADKD1	Amyloids	0.0029602	2	51	NPPA	SEMG1
		BPIFA1	Signaling by TGF-beta Receptor Complex	0.00582426	2	72	PMEPA1	SCG2
		CYB5R1
		PCDH17
		SEMG1
		SCG2
		EDN1
		OAT
		COL8A1
		PNMAL1
		HAVCR1
		PIP4K2B
		C19orf10
		SCMH1
		PMEPA1
		SPINT1
		RSRC2
		USMG5
		MLLT6
		NPPC
		QSOX1
		STMN1
		ARL4C
		NPPA
		NOTCH2NL
		UBQLN4
		NPR3
		CHMP2B
		FZD7
		PNMA1
		CEBPG
	Module 13	PIK3R4	SHC1 dissociates from integrin alphaIIb beta3	0.000104053	2	9	RAP1B	RAP1A
		ATP13A2	Recruitment of GRB2 to p-FADK1	0.000261723	2	14	RAP1B	RAP1A
		B4GALT3	PI Metabolism	0.00339981	2	50	PIK3C3	PIK3R4
		FAM192A	PI3K Cascade	0.00621062	2	68	PIK3C3	PIK3R4
		ZNF135	Regulation of Insulin Secretion	0.0081066	2	78	RAP1B	RAP1A
		KRIT1	IRS-mediated signalling	0.00830893	2	79	PIK3C3	PIK3R4
		ARL15	IGF1R signaling cascade	0.00978888	2	86	PIK3C3	PIK3R4
		RABGAP1L
		MFN1
		RAB34
		CXCR4
		PDE6D
		RAP1B
		SFXN1
		RAP1A
		RAB36
		TMEM14C
		ILF2
		MRPL28
		PIK3C3
		RAB13
		FUNDC2
		OSTC
		SDAD1
		SOAT1
		RHOB
		F2R
		SPCS2
		PTP4A1
		TM9SF4
		LAMP1
	Module 14	IL4R	Phosphorylated SHC1 recruits SHIP	6.4814e-08	4	17	SHC1	CSF2RB	INPP5D	IL5RA
		MYO1D	SHP1 and SHP2 bind the common beta chain	1.5859e-06	3	10	CSF2RB	IL5RA	PTPN11
		PLCG2	Interleukin-2 signaling	2.93241e-06	4	42	SHC1	CSF2RB	INPP5D	IL5RA
		INPP5D	Phosphorylated SHC recruits GRB2:SOS1	8.88911e-06	3	17	SHC1	CSF2RB	IL5RA
		FCRL3	IL3RB is phosphorylated on Ser-585	0.00021367	2	9	CSF2RB	IL5RA
		BTLA	Insulin receptor signalling cascade	0.00120113	3	86	SHC1	FRS2	PTPN11
		FCGR2B	Signaling by Type 1 Insulin-like Growth Factor 1 Receptor (IGF1R)	0.00120113	3	86	SHC1	FRS2	PTPN11
		IL5RA	IGF1R signaling cascade	0.00120113	3	86	SHC1	FRS2	PTPN11
		FRS2
		EPHA2
		PGF
		CD2AP
		SHC1
		FAM125A
		CXCR4
		MPZL1
		IL4
		SOS2
		SLAMF6
		PLXNB1
		PTPN11
		PPP1R9B
		EPOR
		FLT1
		ARHGEF7
		TREML1
		CSF2RB
		CBLB
		MS4A2
		SLAMF1
	Module 15	RNF138	Polyubiquitination of substrate	6.56253e-22	15	158	UBE2H	UBE2D3	RNF138	UBE2D2	RNF41	RNF111	FBXO2	UBE2W	PJA2	TRIM11	UBE2V1	TRIM32	UBE2E2	UBE2E1	DZIP3
		PCGF1	Adaptive Immune System	6.72163e-11	15	848	UBE2H	UBE2D3	RNF138	UBE2D2	RNF41	RNF111	FBXO2	UBE2W	PJA2	TRIM11	UBE2V1	TRIM32	UBE2E2	UBE2E1	DZIP3
		FBXO2	TRIF-mediated TLR3/TLR4 signaling	0.00146449	3	82	UBE2D3	UBE2V1	UBE2D2
		DZIP3	MyD88-independent cascade	0.0015167	3	83	UBE2D3	UBE2V1	UBE2D2
		DDX58	Signaling by NOTCH1	0.0171373	2	72	MIB1	DLL1
		PHF7
		RNF150
		RFWD3
		RNF114
		RNF103
		TRIM38
		UBE2V1
		UBE2H
		TRIM32
		RSPRY1
		DLL1
		RNF10
		TSPAN6
		CMIP
		MTRNR2L1
		RNF14
		RNF152
		UBE2W
		PJA2
		RLIM
		TRIM11
		TRIM41
		RNF13
		RNF185
		TRIM26
		RMND5B
		MIB1
		MUL1
		TRIM2
		MAR09
		UBE2E1
		UBE2D3
		QSOX1
		RNF111
		UBE2E2
		KIAA1107
		UBE2D2
		RNF115
		ULK4
		RNF41
		MKRN3
		AHSG
		CROCC
Inferred gene changes	Module 1	PRB3	Lipoprotein metabolism	0.00371782	2	23	ALB	APOC2
25 mM vs 5 mM Glucose		HPX	Glycerophospholipid biosynthesis	0.0460231	2	86	CHKB	PLA2G4F
		APOC2	Metabolism of lipids and lipoproteins	0.0494938	5	511	CROT	CHKB	ALB	PLA2G4F	APOC2
		OR8D2
		GJC2
		OR3A2
		QTRTD1
		CROT
		CACNA1I
		CDCP1
		AP4E1
		SCN5A
		FAM71E2
		IGDCC4
		IGKV2-40
		CHKB
		TRY6
		AGA
		MYLK3
		PRSS3
		CLCA2
		SLC9A8
		LDB3
		PLA2G4F
		ZNF292
		PRSS1
		ADRA1B
		TTPAL
		C4A
		PDE4B
		CAMTA1
		PDZRN4
		SETX
		IGL@
		FAM75A7
		DGKG
		OR2T6
		KCNMA1
		IGHG2
		CRB1
		APOC1
		MYL4
		CFB
		HBA2
		PCDH1
		CFD
		ALB
		PF4V1
		SCAF1
		AMPD3
	Module 2	TRAPPC6A		No functions of significance (p<0.05)
		TRAPPC2L
		TRAPPC2
		BET3L
		TRAPPC9
		TTC15
		C5orf44
		TRAPPC6B
		TRAPPC4
		TRAPPC1
		TRAPPC3
		C4orf41
		TRAPPC10
		TRAPPC5
		TRAPPC8
	Module 3	UNC13D		No functions of significance (p<0.05)
		RAB27B
		PCP4L1
		SYTL1
		TBC1D23
		RIMS1
		SYTL4
		SYTL5
		RAB27A
		RPH3AL
		C12orf45
		MLPH
		RAB3C
		SYTL2
		EXPH5
		IQCB1
		RAB3B
		MYRIP
		EHD2
		RIMS2
		RPH3A
		CRISPLD2
		SPATA24
		SYTL3
	Module 4	GCHFR		No functions of significance (p<0.05)
		UNC13D
		RAB27B
		SYTL1
		RIMS1
		SYTL4
		SYTL5
		CNRIP1
		RAB27A
		RPH3AL
		MLPH
		RAB3C
		SYTL2
		EXPH5
		RAB3B
		MYRIP
		RIMS2
		RPH3A
		GCH1
		RAB26
		SYTL3
	Module 5	LHCGR	Peptide hormone metabolism	1.22168e-08	5	54	RAB27A	FSHB	CGA	MYO5A	CGB
		UNC13D	Glycoprotein hormones	3.23624e-08	3	5	FSHB	CGA	CGB
		RAB27B	Human chorionic gonadotropin (hCG) is a heterodimer	2.42539e-06	2	2	CGA	CGB
		BSN	Follicle-stimulating hormone receptor can bind FSH	7.26969e-06	2	3	FSHB	CGA
		PPFIA3	Insulin Processing	0.000500777	2	21	RAB27A	MYO5A
		SYTL1
		RIMS1
		SYTL4
		NBPF11
		PPFIA4
		PTPRS
		SYTL5
		PCLO
		GIT1
		PIGR
		RAB27A
		PTPRG
		RPH3AL
		SAG
		MLPH
		NKTR
		RAB3C
		FSHB
		UNC13A
		RHO
		MYO5A
		SYTL2
		AGTPBP1
		TRIO
		EXPH5
		RAB3B
		NYNRIN
		MYRIP
		GRIP2
		PTPRF
		ARRB2
		RIMS2
		CGA
		RPH3A
		CGB
		PPFIA2
		CSPG4
		PPFIA1
		CBY1
		LSP1
		SYTL3
		ERC2
	Module 6	LRP6		No functions of significance (p<0.05)
		OCA2
		PCDHB10
		PCMTD2
		C15orf24
		ATP13A2
		WDR83OS
		CYGB
		GPR21
		GAK
		CXCR7
		AAK1
		UBE2J2
		TSPAN14
		YIF1A
		CCKBR
		FAM111B
		ATP5G2
		SYT11
		OSTC
		NRXN1
		NPY1R
		ICAM2
		FAM8A1
		WDR5B
	Module 7	UNC13D	Noradrenalin synaptic vesicle docking and priming	5.68743e-05	2	9	RIMS1	RAB3A
		RAB27B	Glutamate Neurotransmitter Release Cycle	0.000165195	2	15	RIMS1	RAB3A
		BSN	GABA synthesis	0.000268286	2	19	release	reuptake and degradation	RIMS1	RAB3A
		PPFIA3
		SYTL1
		PPAP2A
		RIMS1
		SYTL4
		RAB5A
		PPFIA4
		SYTL5
		PCLO
		GIT1
		RAB27A
		PTPRG
		RPH3AL
		RAB3A
		MLPH
		RAB3C
		CHML
		UNC13A
		SYTL2
		ALS2CL
		TRIO
		EXPH5
		RAB3B
		MYRIP
		GRIP2
		PTPRF
		RIMS2
		RPH3A
		PPFIA2
		CSPG4
		IGF2BP2
		PPFIA1
		LSP1
		SYTL3
		ERC2
	Module 8	CERS3	Phosphorylation of CRY and PER Proteins	2.3747e-05	2	6	CRY2	PER2
		CHODL	Translocation of CRY:PER:Kinase Ternary Complex into the Nucleus	2.3747e-05	2	6	CRY2	PER2
		TRIM14	Binding of CRY:PER Heterodimer to the BMAL1:CLOCK/NPAS2 Heterodimer	5.68743e-05	2	9	CRY2	PER2
		MUC4	BMAL1:CLOCK/NPAS2 Activates Circadian Expression	0.000143268	2	14	CRY2	PER2
		ProSAPiP1	Circadian Clock	0.000923205	2	35	CRY2	PER2
		ALKBH5
		ETFB
		PTPRCAP
		GFRAL
		ALKBH2
		ACVR1C
		IFT172
		EIF3FP2
		ARHGAP20
		CRY2
		KIR2DL2
		DYDC2
		APOBEC4
		KIF6
		MOGAT2
		C9orf156
		ADH5P4
		RETNLB
		SHC3
		KSR1
		SIRT5
		PER2
	Module 9	UNC13D	Glutamate synaptic vesicle docking and priming	3.32227e-05	2	9	RIMS1	RAB3A
		RAB27B	release of L-Glutamate at the synapse	3.32227e-05	2	9	RIMS1	RAB3A
		BSN	Dopamine synaptic vesicle docking and priming	6.08179e-05	2	12	RIMS1	RAB3A
		PPFIA3	Serotonin loaded synaptic vesicle docking and priming	6.08179e-05	2	12	RIMS1	RAB3A
		E2F6
		SYTL1
		RIMS1
		SYTL4
		PPFIA4
		EZH1
		SYTL5
		PCLO
		GIT1
		RAB27A
		PTPRG
		RPH3AL
		RAB3A
		MLPH
		ARAF
		RAB3C
		UNC13A
		SYTL2
		TRIO
		EXPH5
		RAB3B
		MYRIP
		GRIP2
		PTPRF
		RIMS2
		RPH3A
		PPFIA2
		CSPG4
		RABGGTB
		PPFIA1
		LSP1
		SYTL3
		ERC2
	Module 10	RAB11A	Transmission across Chemical Synapses	0.0110196	2	190	CACNA2D1	AP2S1
		POLQ	Neuronal System	0.0248663	2	291	CACNA2D1	AP2S1
		RAB25
		UQCR10
		RAB11FIP5
		CACNA2D1
		ITFG2
		RAB3IL1
		EXOSC7
		RAB11FIP4
		IP6K1
		KPTN
		AP2S1
		RAB3IP
		TYRP1
		RAB11FIP2
		RAB11FIP1
		PKIG
		C5orf32
		RAB11FIP3
	Module 11	INHBB	I-Smad binds to type I receptor	3.30342e-18	7	10	preventing Smad1/5/8 from being activated	BMPR1A	SMAD6	BMPR2	BMPR1B	ACVR2B
		BAMBI	Signaling by BMP	6.66928e-15	7	23	BMPR1A	SMAD6	BMPR2	BMPR1B	ACVR2B	ACVR2A
		BMP6	Activin AB/B Binds Activin Receptor ACVR2A/B:ACVR1C	7.13458e-08	3	5	INHBA	ACVR2B	ACVR2A
		GDF6	Regulation of Signaling by NODAL	8.50915e-07	3	10	ACVR2B	ACVR2A	ACVR1B
		ACVR1
		BMPR2
		BMPR1A
		MSTN
		ACVR1B
		BMPR1B
		FSTL3
		BMP4
		GDF5
		BMP7
		INHBA
		INHA
		ACVRL1
		BMP2
		IGSF1
		ACVR2A
		ENG
		ACVR2B
		SMAD6
	Module 12	TMEM54	PEX-19 docks ABCD1/D2/D3 to peroximal membrane	1.73621e-14	5	5	ABCD3	PEX19	ABCD1	ABCD2	PEX3
		ABCD1	Peroxisomal lipid metabolism	8.87177e-13	6	20	SLC27A2	GNPAT	SLC25A17	ABCD1	FAR1	AGPS
		PEX2	ABCA transporters in lipid homeostasis	1.06008e-10	5	17	ABCD3	PEX19	ABCD1	ABCD2	PEX3
		GNPAT
		PEX19
		FAR1
		DHRS4
		TUBG2
		PEX3
		PEX12
		AGPS
		C14orf129
		SLC25A17
		ABCD3
		IQGAP2
		PEX7
		PEX16
		DYNC2H1
		PXMP2
		PEX14
		CNP
		PEX11B
		NDUFA12
		PEX10
		NDUFB4
		ABCD2
		MFSD5
		SLC27A2
		PEX13
	Module 13	SNAP25	Fusion of GLUT4 Vesicle with the Plasma Membrane	1.5437e-09	4	6	STXBP3	VAMP2	STX4	SNAP23
		STX5	Membrane Trafficking	2.28357e-06	7	192	STXBP3	VAMP2	VAMP8	VAMP7	NAPA	STX4
		STX3	Release of acetylcholine at the synapse	2.88415e-06	3	9	VAMP2	STX1A	SYT1
		VAMP4	Exocytosis of Insulin	0.000165965	2	6	VAMP2	STX1A
		STX1B	Neurotransmitter Release Cycle	0.000230832	3	36	VAMP2	STX1A	SYT1
		STX16	Peptide hormone metabolism	0.0143336	2	54	VAMP2	STX1A
		NSF
		STX4
		STX2
		PACS1
		TXLNB
		SYT1
		SNAP23
		STX12
		TDP1
		ANXA3
		VTI1B
		STX18
		CSNK1G3
		C6orf15
		STXBP5
		STXBP3
		ANKRD27
		SCGN
		VAMP7
		C12orf57
		NAPA
		VAMP8
		SNAP29
		SYT3
		FXC1
		STX8
		SNTG1
		VTI1A
		STX1A
		UNC13B
		VAMP1
		SCFD1
		WASH2P
		VAMP2
		STX7
		SRCIN1
		GOSR1
		PRRT2
		STX6
		VAMP3
		SV2B
	Module 14	CENPL	Separation of sister chromatids	7.99573e-18	10	108	CENPN	CENPI	CENPP	MLF1IP	CENPK	CENPH	CENPM
		CENPI	Mitotic Anaphase	1.95286e-15	10	184	CENPN	CENPI	CENPP	MLF1IP	CENPK	CENPH	CENPM
		CENPK	Mitotic M-M/G1 phases	4.087e-14	10	248	CENPN	CENPI	CENPP	MLF1IP	CENPK	CENPH	CENPM
		MLF1	Chromosome Maintenance	3.61239e-13	8	103	CENPN	CENPI	CENPP	MLF1IP	CENPK	CENPH
		CENPN	Cell Cycle	3.48136e-12	10	385	Mitotic	CENPN	CENPI	CENPP	MLF1IP	CENPK	CENPQ
		PLXNB2
		CENPO
		SPTBN4
		CENPH
		CENPT
		CENPQ
		CENPM
		MLF1IP
		CENPP
	Module 15	CD9	Immune System	6.89407e-05	8	1328	IFITM1	HBEGF	CD19	HLA-DOB	HLA-DMB	ITGAL
		HBEGF	PI3K phosphorylates PIP2 to PIP3	0.00346554	2	61	HBEGF	CD19
		IGSF8	GAB1 signalosome	0.00998522	2	105	HBEGF	CD19
		PTGFRN	Signaling by FGFR	0.0212333	2	156	HBEGF	CD19
		ITGAL	Signaling by ERBB2	0.0217485	2	158	HBEGF	CD19
		CD81
		CD46
		CD19
		CD63
		CD151
		HLA-DMB
		CR2
		IFITM1
		HLA-DOB
		CD82
	Module 16	UNC13D	Glutamate synaptic vesicle docking and priming	7.10436e-05	2	9	RIMS1	RAB3A
		RAB27B	Noradrenalin synaptic vesicle docking and priming	7.10436e-05	2	9	RIMS1	RAB3A
		BSN	Release of docked dopamine loaded synaptic vesicle	0.000129937	2	12	RIMS1	RAB3A
		PPFIA3	GABA loaded synaptic vesicle Docking and Priming	0.000153441	2	13	RIMS1	RAB3A
		RAB6A	Glutamate Neurotransmitter Release Cycle	0.000206228	2	15	RIMS1	RAB3A
		SYTL1
		RIMS1
		SYTL4
		PPFIA4
		SYTL5
		PCLO
		RAB6B
		GIT1
		RAB27A
		PTPRG
		RPH3AL
		RAB3A
		ZRANB2
		MLPH
		KIF20A
		RAB3C
		CHML
		UNC13A
		SYTL2
		CDC14A
		TRIO
		CTDSP2
		EXPH5
		RAB3B
		MYRIP
		GRIP2
		PTPRF
		POLR2A
		RIMS2
		RPH3A
		TRA2B
		RBMS2
		PPFIA2
		CSPG4
		PPFIA1
		BRAP
		LSP1
		SYTL3
		ERC2
	Module 17	UNC13D	Glutamate synaptic vesicle docking and priming	8.67709e-05	2	9	RIMS1	RAB3A
		RAB27B	release of L-Glutamate at the synapse	8.67709e-05	2	9	RIMS1	RAB3A
		BSN	Glutamate Neurotransmitter Release Cycle	0.000251732	2	15	RIMS1	RAB3A
		PCDHA2
		PPFIA3
		KRT7
		SYTL1
		RIMS1
		SYTL4
		NBPF11
		PPFIA4
		SYTL5
		OAS3
		PCLO
		GIT1
		RAB27A
		PTPRG
		RPH3AL
		HP1BP3
		H2AFY2
		FTSJ3
		RAB3A
		DIDO1
		CHMP1A
		MLPH
		NOP16
		ARAF
		RAB3C
		UNC13A
		SYTL2
		AGTPBP1
		TRIO
		KCNK4
		EXPH5
		GNL3
		RAB3B
		NYNRIN
		MYRIP
		GRIP2
		PTPRF
		RIMS2
		RPH3A
		PPFIA2
		CSPG4
		RABGGTB
		PPFIA1
		CBY1
		LSP1
		SYTL3
		ERC2
	Module 18	GNL1	Glutamate synaptic vesicle docking and priming	8.67709e-05	2	9	RIMS1	RAB3A
		UNC13D	Insulin Processing	0.000500777	2	21	RAB27A	MYO5A
		RAB27B	Metabolism of proteins	0.00129072	5	571	RAB27A	RPS15A	GALNT2	PMM1	MYO5A
		BSN	Peptide hormone metabolism	0.00331351	2	54	RAB27A	MYO5A
		PPFIA3	Post-translational protein modification	0.0389901	2	196	GALNT2	PMM1
		ZNF212
		RAB6A
		SYTL1
		RIMS1
		SYTL4
		NBPF11
		PPFIA4
		PTP4A1
		PTPRS
		ELF5
		SYTL5
		PCLO
		GIT1
		CREB3L2
		PIGR
		RAB27A
		PTPRG
		RPH3AL
		RAB3A
		MLPH
		GALNT2
		RPS15A
		RAB3C
		CHML
		UNC13A
		CNNM4
		MYO5A
		SYTL2
		AGTPBP1
		TRIO
		EXPH5
		RAB3B
		NYNRIN
		MYRIP
		GRIP2
		PTPRF
		RIMS2
		RPH3A
		PPFIA2
		CSPG4
		RABGGTB
		PTP4A2
		PPFIA1
		CBY1
		TNFAIP8
		PMM1
		LSP1
		SYTL3
		ERC2
	Module 19	LAMA1	Extracellular matrix organization	3.61431e-07	6	156	FBN1	ELN	MFAP2	COL4A3	PLG	FBLN2
		PRELP	Molecules associated with elastic fibres	8.28409e-07	4	38	FBN1	ELN	MFAP2	FBLN2
		MFAP2	Galactose is the second sugar added in the tetrasaccharide linker	7.98513e-06	3	20	BGN	VCAN	HSPG2
		VCAN	Metabolism of carbohydrates	8.14435e-05	5	238	BGN	ACAN	PRELP	VCAN	HSPG2
		FBN1	The addition of GalNAc to the terminal glucuronate residue forms chondroitin	0.000143268	2	9	BGN	VCAN
		MDK
		CPB2
		FBLN2
		SERPINF2
		C7
		HSPG2
		BGN
		SPARC
		ACAN
		NID2
		PLG
		COL4A3
		LAMA5
		ELN

## Sheet: Suppl. Table 4
Suppl. Table 4: Metabolites identified in the metabolic footprint (culture medium) of BeWo cells cultured in 25 mM compared to 5 mM D-glucose conditions using ultra performance
liquid-chromatography mass spectrometry (UPLC-MS). BeWo cells (n=6) were cultured in 5 mM D-glucose overnight and then switched to 5 mM or 25 mM D-
glucose conditions and culture media collected following a further 48 hours. Samples were analysed using UPLC-MS and putatively named metabolite features which were
significantly differently present in BeWo cell conditioned media follwing culture in 25 mM compared to 5 mM D-glucose are shown (Kruskal-Wallis; p ≤0.01).
Metabolite Class	Metabolites	Fold Change	Kruskal-Wallis (p-value)
		(25 mM compared to 5 mM)
Carbohydrates and related metabolites	D-Xylonate and/or L-Arabinonate and/or Arabinonic acid and/or Apionic acid and/or Ribonic acid	-6.25	0.00394775
	D-Gluconic acid and/or D-Altronate and/or 2-Carboxy-D-arabinitol and/or Galactonic acid and/or Gluconic acid and/or Gulonic acid	-3.45	0.0061699
	D-Erythrose and/or D-Erythrulose and/or D-threo-Aldose and/or D-Threose and/or 4-Deoxyerythronic acid and/or 4-Deoxythreonic acid	-3.7	0.0061699
	Galactosylglycerol and/or 3-beta-D-Galactosyl-sn-glycerol and/or 2-(beta-D-Glucosyl)-sn-glycerol and/or 3-beta-D-galactosyl-sn-glycerol	9.12	0.00394775
Fatty Acids and related metabolites	Nitro-octadecadienoic acid	1.99	0.00902344
	Leukotriene E4 and/or (7E,9E,11Z,14Z)-(5S,6R)-6-(cystein-S-yl)-5-hydroxyicosa-7,9,11, 14-tetraenoate and/or 11-trans-LTE4	-6.25	0.0061699
	Amino-dodecanoic acid	1.83	0.00394775
	Dihydroxyoctadecenoic acid and/or Octadecanedioic acid and/or -epoxyhydroxystearate	-5.56	0.00394775
	Docosanoic acid and/or Isobehenic acid and/or methyl-heneicosanoic acid	3.56	0.00394775
	Hexadecanol and/or -methyl-pentadecanol and/or dimethyl-tetradecanol	-8.33	0.00394775
	Hydroxy-heneicosanoic acid	2.1	0.00394775
	Hydroxystearate	1.6	0.00648531
	Oxooctadecanoic acid and/or Hydroxyoctadecenoic acid and/or Epoxyoctadecanoic acid	3.13	0.00394775
Glycerophospholipids	PS(16:1)	1.81	0.00648531
Acyl Glycerides	DAGe(30:1) and/or DAGe(30:2)	2.02	0.00648531
Sterols and Steroids	(6RS)-22-hydroxy-23,24,25,26,27-pentanorvitamin D3 6,19-sulfur dioxide adduct	3.72	0.00394775
	1,25-Dihydroxyvitamin D3-26,23-lactone and/or (23S,25R)-25-hydroxyvitamin D3 26,23-peroxylactone and/or (23R,25R)-1alpha,25-dihydroxyvitamin D3 26,23-lactone and/or (23S,25R)-1alpha,25-dihydroxyvitamin D3 26,23-lactone and/or (23R,25S)-1alpha,25-dihydroxyvitamin D3 26,23-lactone and/or (23S,25S)-1alpha,25-dihydroxyvitamin D3 26,23-lactone	2.08	0.00648531
	1alpha-hydroxy-22-[3-(1-hydroxy-1-methylethyl)phenyl]-23,24,25,26,27-pentanorvitamin D3 and/or Testosterone decanoate and/or 4alpha-carboxy-4beta-methyl-5alpha-cholesta-8,24-dien-3beta-ol and/or 1alpha,25-dihydroxy-24-methylvitamin D2 and/or 18-acetoxy-vitamin D3 and/or 1alpha,25-dihydroxy-11alpha-vinylvitamin D3 and/or (22E)-1alpha,25-dihydroxy-26,27-dimethyl-22,23-didehydrovitamin D3 and/or 1al…	4.07	0.0061699
	25-hydroxyvitamin D2-25-glucuronide and/or 25-hydroxyvitamine D2 25-(beta-glucuronide) and/or 25-hydroxyvitamin D2 25-(beta-glucuronide)	3.32	0.00394775
	4,4-Dimethyl-14a-formyl-5a-cholesta-8,24-dien-3b-ol and/or 4,4-dimethyl-14alpha-formyl-5alpha-cholesta-8,24-dien-3beta-ol and/or 26,27-Dihomo-1alpha-hydroxyvitamin D2 and/or 26,27-Dihomo-1alpha-hydroxy-24-epivitamin D2 and/or 5beta-cholestane	6.78	0.0061699
	6alpha,17-Dimethyl-5alpha-androstane-3beta,17beta-diol and/or 6beta,17-Dimethyl-5alpha-androstane-3beta,17beta-diol and/or 11,17-Dimethyl-5alpha-androstane-11beta,17beta-diol and/or 3-Ethyl-5alpha-androstane-3alpha,17beta-diol and/or 3a,20b-Pregnanediol and/or Pregnanediol and/or 7a,17-dimethyl-5b-Androstane-3a,17b-diol	4.99	0.0061699
	Chenodeoxycholic acid disulfate	4.06	0.00394775
	Cholest-4-en-3-one and/or Cholesta-5,7-dien-3beta-ol and/or delta7,24-Cholestadien-3beta-ol and/or Zymosterol and/or 5alpha-Cholesta-7,24-dien-3beta-ol and/or Vitamin D3 and/or Cholestenone and/or 8-Dehydrocholesterol and/or Desmosterol and/or Previtamin D3 and/or Lumisterol 3 and/or Tachysterol 3 and/or 5,6-trans-Vitamin D3 and/or 7-dehydro-cholesterol and/or 5alpha-cholesta-7,24-dien-3beta-ol a…	5.34	0.00394775
Amino Acids and peptides	5-Methyltetrahydropteroyltri-L-glutamate	3.32	0.00394775
	Cystathionine ketimine	2	0.00394775
	Lysine	-4.17	0.0061699
	Oxoproline	3.22	0.00394775
	N-stearoyl taurine	1.64	0.00648531
	N-oleoyl glutamic acid	1.77	0.00394775
	Serine O-sulfate	-7.69	0.0061699
Others (and muliple classes)	Cotinineglucuronide	1.96	0.00394775
	7,8-Diaminononanoate and/or N-Trimethyllysine	1.53	0.00394775
	Docosahexaenoic acid and/or 6alpha-Methylprogesterone and/or 2alpha-Methylpregn-4-ene-3,20-dione and/or 16beta-Methylpregn-4-ene-3,20-dione and/or 7alpha-Methyl-4-pregnene-3,20-dione and/or Retinol Acetate/All-trans-retinyl Acetate	2.34	0.00648531
	6-Deoxyerythronolide B and/or 6-Deoxyerythronolide B and/or 15S-HpEDE and/or PGE1 alcohol and/or 11-deoxy-PGF1a and/or 11-deoxy-PGF1b and/or PGF2alpha alcohol	3.78	0.00394775
	Dimethylmaleate and/or Methylitaconate and/or Methyleneglutarate and/or Hexenedioic acid and/or Methylglutaconic acid	-1.37	0.00394775
	3-(Phosphoacetylamido)-L-alanine and/or Tetrahydroxypteridine and/or Xanthine-8-carboxylate and/or L-Rhamnose and/or 2-Deoxy-D-glucose and/or L-Rhamnulose and/or 6-Deoxy-D-galactose and/or 6-Deoxy-L-galactose and/or D-Rhamnose and/or L-Fuculose and/or beta-D-Fucose and/or beta-L-Rhamnose and/or L-Rhamnofuranose and/or alpha-L-Rhamnose and/or 6-Deoxy-D-glucose and/or 2-Deoxy-D-galactose and/or 1,5…	3.62	0.00394775
	(3S,4S)-3-Hydroxytetradecane-1,3,4-tricarboxylate	1.76	0.00394775
	2-N-Dodecyltetrahydrothiophene	-1.85	0.0061699
	3-Demethylubiquinone-9	2.97	0.00902344
	4-Acetamidobutanoate and/or Allysine and/or Amino-oxohexanoate and/or Aminoadipate 6-semialdehyde and/or Oxohexenoic acid	1.44	0.00648531
	4-Methyl-5-(2-hydroxyethyl)-thiazole	1.65	0.00394775
	5-Hydroxymethyldeoxycytidylate and/or 2'-deoxy-5-hydroxymethylcytidine-5'-phosphate and/or 5-Methylcytidine-5'-Monophosphate	-1.49	0.00394775
	6-Hydroxyl-1,6-dihydropurine ribonucleoside and/or 6-Hydroxy-7,8-Dihydro Purine Nucleoside	-10	0.00394775
	9-Deazahypoxanthine	-5	0.0061699
	Anandamide and/or N-(7Z,10Z,13Z,16Z-docosatetraenoyl)-ethanolamine	-7.69	0.0061699
	Decaprenol phosphate	2.04	0.00394775
	Dihydromenaquinone-9	2.14	0.00648531
	Dimethylmaleate and/or Methylitaconate and/or Methyleneglutarate and/or Hexenedioic acid and/or Methylglutaconic acid	-4.54	0.00394775
	Indoleacrylic acid	2.34	0.0061699
Acyl carnitines	O-Decanoyl-L-carnitine and/or Decanoylcarnitine	8.04	0.00394775
	2-Methylbutyroylcarnitine and/or Isovalerylcarnitine	1.51	0.00394775

## Sheet: Suppl. Table 5
	Suppl. Table 5: Metabolites identified in the metabolic fingerprint of BeWo cells cultured in 25 mM compared to 5 mM D-glucose conditions using ultra performance
	liquid-chromatography mass spectrometry (UPLC-MS). BeWo cells (n=6) were cultured in 5 mM D-glucose overnight and then switched to 5 mM or 25 mM D-
	glucose conditions and cells lysed following a further 48 hours. Samples were analysed using UPLC-MS and putatively named metabolite features which were
	significantly differently present in BeWo cells cultured in 25 mM compared to 5 mM D-glucose are shown (Kruskal-Wallis; p ≤0.01).
Metabolite Class	Metabolites	Fold Change	Kruskal-Wallis (p-value)
		(25 mM compared to 5 mM)
Carbohydrates	D-Sorbitol and/or L-Sorbitol and/or Galactitol and/or Mannitol and/or L-Iditol	-3.45	0.0061699
	myo-Inositol and/or D-Fructose and/or D-Galactose and/or D-Mannose and/or beta-D-Glucose and/or alpha-D-Glucose and/or D-Hexose and/or D-Sorbose and/or alpha-D-Mannose and/or beta-D-Galactose and/or alpha-D-Galactose and/or Ketose and/or Sorbose and/or D-Allose and/or Aldohexose and/or D-Fuconate and/or D-Hamamelose and/or L-Rhamnonate and/or beta-D-Mannose and/or beta-D-Fructose and/or 2-Deoxy-D…	-3.57	0.00648531
Fatty acids and related metabolites	Lactate	-2.94	0.0061699
	Decanoate	2.33	0.00902344
	Dodecenoic acid	2.53	0.00394775
	Nonadienoic acid	1.38	0.00394775
Glycerophospholipids	LysoPC(22:5) and/or PC(20:2)	-1.39	0.00648531
	PA(30:1) and/or DG(34:5)	-1.56	0.00394775
	PC(18:1)	-1.61	0.00394775
	PC(34:2) and/or PE(37:2)	-1.64	0.00902344
	PE(20:4) and/or PE(18:1)	-1.41	0.0061699
	PG(20:2)	-1.82	0.00394775
	PI(14:1)	-3.33	0.00394775
	PI(22:0) and/or DG(30:0)	-1.72	0.00394775
Sphingolipids and Ceramides	N-(2-hydroxytetradecanoyl)-phytosphingosine	-1.72	0.0061699
	Sphingomyelin (17:1)	32.11	0.0061699
Sterols and Steroids	1alpha-hydroxy-24-(dimethylphosphoryl)-25,26,27-trinorvitamin D3 and/or (22E)-1alpha-hydroxy-22,23-didehydrovitamin D3 and/or (22E)-1beta-hydroxy-22,23-didehydrovitamin D3 and/or (22Z)-1alpha-hydroxy-22,23-didehydrovitamin D3 and/or (22Z)-1beta-hydroxy-22,23-didehydrovitamin D3 and/or 1alpha-hydroxy-24,25-didehydrovitamin D3 and/or 1alpha,25-dihydroxy-9,11-didehydro-3-deoxyvitamin D3 and/or 25-hy…	-1.75	0.00394775
	3alpha,12alpha-Dihydroxy-5beta-cholan-24-oylglycine and/or Glycodeoxycholate and/or Deoxycholic acid glycine conjugate and/or Chenodeoxycholic acid glycine conjugate and/or Glycoursodeoxycholic acid and/or Chenodeoxyglycocholic acid and/or Glycochenodeoxycholic Acid	40.84	0.0061699
	3alpha,12alpha-Dihydroxy-5beta-cholan-24-oylglycine and/or Glycodeoxycholate and/or Deoxycholic acid glycine conjugate and/or Chenodeoxycholic acid glycine conjugate and/or Glycoursodeoxycholic acid and/or Chenodeoxyglycocholic acid and/or Glycochenodeoxycholic Acid	1.36	0.0061699
	Cholesterol sulfate	157.77	0.00394775
	Taurocholate and/or Taurohyocholate and/or Tauroursocholic acid and/or Taurallocholic acid and/or Tauro-b-muricholic acid
Others (and multiple classes)	L-beta-aspartyl-L-leucine and/or L-gamma-glutamyl-L-valine	1.96	0.00394775
	3-(4-Hydroxyphenyl)pyruvate and/or Caffeate and/or Aspirin and/or 2-Hydroxy-3-(4-hydroxyphenyl)propenoate and/or trans-2,3-Dihydroxycinnamate and/or 4-Hydroxyphenylpyruvic acid and/or 3,4-Dihydroxy-trans-cinnamate and/or 2,4-Dihydroxy-Trans Cinnamic Acid	2.13	0.00648531
	4-Methylumbelliferone sulfate	2.96	0.00394775
	Dihydrozeatin riboside monophosphate	1.58	0.00394775
	Harderoporphyrinogen	-1.79	0.00394775
	Norepinephrine sulfate and/or N-Acetyl-L-histidine and/or thioguanine S-methylether	1.33	0.00394775

## Sheet: Suppl. Table 6
	Supplementary Table 6: Gene changes that were commonly differentially expressed across an from interactome network of placental gene change in a mouse
	model of DM compared to control mice and a BeWo model of trophoblast exposed to 25 mM vs. 5mM glucose
ARHGEF17
ARHGEF7
ARL8B
BCL2L13
BZW1
CANX
CCBE1
CDCA2
CDK18
CITED4
CMIP
COL23A1
CSF2RB
CUX2
DDX17
DHX15
DOCK5
EBPL
EFTUD2
ENOPH1
ERBB2IP
RAM149A
FAM57B
FANCL
FGF8
FGFR1
FNIP2
GPD1L
GPLD1
GRTP2
H1F0
HSD17B8
HSP90AA1
HSPA4L
HSPB7
IER5
IP6K1
JUND
KATNA1
KIAA1217
LPGAT1
LTA
MIB2
MLXIP
MRPS23
OSTC
PACS2
PJA1
PLA2G5
PLCD3
PLEKHO2
PPARD
PREPL
PRRC1
PTPLB
PTPN11
PTPRG
QKI
RAD51C
RAP1A
RBL1
RCC2
RNASE2
RSRC2
SESN1
SLCCA4
SLC6A8
SPHK1
SRSF11B
SUN2
THBS1
TMEM106B
TMEM50A
TOR1AII
UBE2E2
USP53
VAMP5
YEATS2

## Sheet: Suppl. Table 7
	Suppl. Table 7 : Biological functions of modules generated using the ClusterOne and ModuLand algorithms on the interactome network of genes commonly that
	were commonly differentially expressed across an from interactome network of placental gene change in a mouse model of DM compared to control mice and a
	BeWo model of trophoblast exposed to 25 mM vs. 5mM glucose
	Genes from each of the significant clusters/modules were entered into Reactome, to identify possible biological functions associated with these genes.
Algorithm Applied	Module identified	Relevant functions assosciated with the module genes (Reactome)
ClusterOne	Cluster 1	DAF binds C3bBb
		C3 convertases spontaneously dissociate
		Lipoprotein metabolism
		Glycerophospholipid biosynthesis
		Metabolism of lipids and lipoproteins
ClusterOne	Cluster 2	No functions of significance (p<0.05)
ClusterOne	Cluster 3	No functions of significance (p<0.05)
ClusterOne	Cluster 4	No functions of significance (p<0.05)
ClusterOne	Cluster 5	Peptide hormone metabolism
		Glycoprotein hormones
		Human chorionic gonadotropin (hCG) is a heterodimer
		Follicle-stimulating hormone receptor can bind FSH
		Insulin Processing
ClusterOne	Cluster 6	No functions of significance (p<0.05)
ClusterOne	Cluster 7	Noradrenalin synaptic vesicle docking and priming
		Glutamate Neurotransmitter Release Cycle
		GABA synthesis
ClusterOne	Cluster 8	Phosphorylation of CRY and PER Proteins
		Translocation of CRY:PER:Kinase Ternary Complex into the Nucleus
		Binding of CRY:PER Heterodimer to the BMAL1:CLOCK/NPAS2 Heterodimer
		BMAL1:CLOCK/NPAS2 Activates Circadian Expression
		Circadian Clock
ClusterOne	Cluster 9	Glutamate synaptic vesicle docking and priming
		release of L-Glutamate at the synapse
		Dopamine synaptic vesicle docking and priming
		Serotonin loaded synaptic vesicle docking and priming
ClusterOne	Cluster 10	Transmission across Chemical Synapses
		Neuronal System
ClusterOne	Cluster 11	I-Smad binds to type I receptor
		Signaling by BMP
		Activin AB/B Binds Activin Receptor ACVR2A/B:ACVR1C
		Regulation of Signaling by NODAL
ClusterOne	Cluster 12	PEX-19 docks ABCD1/D2/D3 to peroximal membrane
		Peroxisomal lipid metabolism
		ABCA transporters in lipid homeostasis
ClusterOne	Cluster 13	Fusion of GLUT4 Vesicle with the Plasma Membrane
		Membrane Trafficking
		Release of acetylcholine at the synapse
		Exocytosis of Insulin
		Neurotransmitter Release Cycle
ClusterOne	Cluster 14	Separation of sister chromatids
		Mitotic Anaphase
		Mitotic M-M/G1 phases
		Chromosome Maintenance
		Cell Cycle
ClusterOne	Cluster 15	Immune System
		PI3K phosphorylates PIP2 to PIP3
		GAB1 signalosome
		Signaling by FGFR
		Signaling by ERBB2
ClusterOne	Cluster 16	Glutamate synaptic vesicle docking and priming
		Noradrenalin synaptic vesicle docking and priming
		Release of docked dopamine loaded synaptic vesicle
		GABA loaded synaptic vesicle Docking and Priming
		Glutamate Neurotransmitter Release Cycle
ClusterOne	Cluster17	Glutamate synaptic vesicle docking and priming
		release of L-Glutamate at the synapse
		Glutamate Neurotransmitter Release Cycle
ClusterOne	Cluster 18	Glutamate synaptic vesicle docking and priming
		Insulin Processing
		Metabolism of proteins
		Peptide hormone metabolism
		Post-translational protein modification
ClusterOne	Cluster 19	Extracellular matrix organization
		Molecules associated with elastic fibres
		Galactose is the second sugar added in the tetrasaccharide linker
		Metabolism of carbohydrates
		The addition of GalNAc to the terminal glucuronate residue forms chondroitin
ModuLand	VHL	Oxygen-dependent Proline Hydroxylation of Hypoxia-inducible Factor Alpha
		Destruction of Ubiquitinated HIF-alpha by the Proteasome
		Cellular response to hypoxia
		Cellular responses to stress
ModuLand	HSP90AA1	Nitric oxide stimulates guanylate cyclase
		Platelet homeostasis
		Polyubiquitination of substrate
ModuLand	CUL1	Polyubiquitination of substrate
		Class I MHC mediated antigen processing & presentation
		Ubiquitination of phospho-p27/p21
		Cyclin D associated events in G1
		Circadian Clock
ModuLand	JUN	Activation of the AP-1 family of transcription factors
		MAP kinase activation in TLR cascade
		TRAF6 Mediated Induction of proinflammatory cytokines
		Toll Like Receptor 10 (TLR10) Cascade
		Toll Like Receptor 5 (TLR5) Cascade
ModuLand	HDAC1	REST recruits the BHC complex
		Factors involved in megakaryocyte development and platelet production
		Deposition of New CENPA-containing Nucleosomes at the Centromere.
		NOTCH1 Intracellular Domain Regulates Transcription
		Regulation of Lipid Metabolism by Peroxisome proliferator-activated receptor alpha (PPARalpha)
ModuLand	SMAD2	SKI/SKIL binds SMAD complex
		Ubiquitination of SKI/SKIL by Rnf11
		Signaling by NODAL
		Ubiquitin-dependent degradation of the SMAD complex terminates TGF-beta signaling
		Signaling by TGF-beta Receptor Complex
ModuLand	SHC1	Interleukin receptor SHC signaling
		PI3K phosphorylates PIP2 to PIP3
		SOS1 activates H-Ras
		GRB2:SOS1 binds to phosphorylated SHC1 in complex with EGFR
		Insulin receptor signalling cascade
ModuLand	RELA	Phosphorylation of I-kappaB by Activated IKK (B cell)
		SCF with beta-TrCP1 or beta-TrCP2 Binds NF-kappaB;phospho-IkB
		TRAF6 mediated NF-kB activation
ModuLand	HDAC3	NICD1 displaces co-repressor complex from RBPJ (CSL)
		Activation of PPARA by Fatty Acid Ligands
		NOTCH1 Intracellular Domain Regulates Transcription
		Regulation of Lipid Metabolism by Peroxisome proliferator-activated receptor alpha (PPARalpha)
		Metabolism of lipids and lipoproteins
ModuLand	XRCC6	Association of Ku heterodimer with ends of DNA double-strand break
		Association of DNA-PKcs with Ku-bound ends of DNA double-strand breaks
		Double-Strand Break Repair
ModuLand	CRK	p130Cas and C3G bind PDGFR bound Crk
		Regulation of signaling by CBL
		Signaling by PDGF
		PI3K phosphorylates PIP2 to PIP3
		Signaling by FGFR
ModuLand	CDC27	Mitotic Spindle Checkpoint
		Binding of the MCC complex to the APC/C complex
		APC-Cdc20 mediated degradation of Nek2A
		MAD2 converted to an inhibitory state via interaction with Mad1
ModuLand	MTOR	mTORC1-mediated signalling
		Release of eIF4E
		mTOR signalling
		PI3K Cascade
		Signaling by Type 1 Insulin-like Growth Factor 1 Receptor (IGF1R)
ModuLand	FANCA	Monoubiquitination of FANCI by the FA ubiquitin ligase complex
		Monoubiquitination of FANCD2 by the FA ubiquitin ligase complex
ModuLand	TERF1	Packaging Of Telomere Ends
		Telomere clustering at the nuclear membrane
		Telomere Maintenance
ModuLand	CASP8	FAS-mediated dimerization of procaspase-8
		TRAIL-mediated dimerization of procaspase-8
		TNF signaling
		Caspase-8 activation
ModuLand	TAB2	TAK1 phosphorylates MKK6
		Polyubiquitinated TRAF6 interacts with TAK1 complex
		Interleukin-1 signaling
ModuLand	CDK7	Formation of open bubble structure in DNA by helicases
		RNA Polymerase I Chain Elongation
		RNA Polymerase I Transcription Initiation
		RNA Polymerase II Promoter Escape
ModuLand	MAPK14	MAP kinase activation in TLR cascade
		TRAF6 Mediated Induction of proinflammatory cytokines
		Toll Like Receptor 10 (TLR10) Cascade
ModuLand	MED1	PPARG:RXRA Heterodimer Binds to Fatty Acid-like Ligands
		Transcriptional Regulation of White Adipocyte Differentiation
		Formation of ARC coactivator complex
		Formation of TRAP coactivator complex
		NOTCH1 Intracellular Domain Regulates Transcription
ModuLand	CTNNB1	Interaction of cadherin with Beta/gamma catenin
		CDO in myogenesis
		Cell-cell junction organization
ModuLand	MLH1	Resolution of Meiotic Holliday Junction
		Meiotic Recombination
		Meiosis
ModuLand	SMN1	Loading and methylation of Sm proteins onto SMN Complexes
		snRNP complex assembly
		snRNP:Snurportin complex formation
		snRNA Cap hypermethylation
		snRNP nuclear import and release
ModuLand	BCL2L1	BH3 only proteins associate with and inactivate anti-apoptotic BCL-XL
		BH3-only proteins associate with and inactivate anti-apoptotic BCL-2 members
		Intrinsic Pathway for Apoptosis
ModuLand	CDK9	Elongation arrest and recovery
		Separation of elongating transcript from template
		Pol II elongation complex moves on the template as transcript elongates
		SMAD2/SMAD3:SMAD4 heterotrimer regulates transcription
		Signaling by TGF-beta Receptor Complex
ModuLand	DLG4	Activation of RasGRF
		Potassium Channels
		Glutamate Binding
ModuLand	GTF2A1	Binding of TFIIE to the growing preinitiation complex
		RNA Polymerase II Promoter Escape
ModuLand	SNAP23	Vamp7 associated Lysosome to Plasma membrane transport
		Vamp8 associated secretory vesicle to plasma membrane transport
		Fusion of GLUT4 Vesicle with the Plasma Membrane
		trans-Golgi Network Vesicle Budding
ModuLand	ORC2	Orc4 associates with Orc5:Orc3:Orc2:origin complexes
		Assembly of the ORC complex at the origin of replication
		Mcm2-7 associates with the Cdt1:CDC6:ORC:origin complex
		E2F mediated regulation of DNA replication
		G2/M Checkpoints
ModuLand	RBL1	G0 and Early G1
		p130 (RBL2) associates with MuvB to form DREAM complex
		Mitotic G1-G1/S phases
		Recruitment of HDAC1 by p130 (RBL2)
		Signaling by TGF-beta Receptor Complex
ModuLand	SNAP25	Glutamate synaptic vesicle docking and priming
		release of L-Glutamate at the synapse
		Regulation of Insulin Secretion
		Integration of energy metabolism
ModuLand	LATS1	Signaling by Hippo
		Phosphorylation of YAP by LATS1
		Phosphorylation of YAP by LATS2
		Phosphorylated MOB1A proteins associate with LATS proteins
		Phosphorylation of WWTR1 (TAZ) by LATS2
ModuLand	MDFI	KRAB-ZNF / KAP Interaction
		Generic Transcription Pathway
		Passive Transport of Water into Cells by Aquaporins
		Aquaporin-mediated transport
ModuLand	PEX14	Metabolism
ModuLand	NDEL1	KRAB-ZNF / KAP Interaction
		Generic Transcription Pathway
		Gene Expression
ModuLand	LSM3	Binding of Lsm1-7 Complex to Deadenylated mRNA
		5' to 3' Exoribonuclease Digestion of Decapped mRNA
		Decapping of mRNA by the DCP1-DCP2 Complex
		mRNA Decay by 5' to 3' Exoribonuclease
ModuLand	GNG2	Glucagon:GCGR mediates GTP-GDP exchange
		Rearrangement of the heterotrimeric G(s) complex
		ADP signalling through P2Y purinoceptor 12
		Glucagon signaling in metabolic regulation
ModuLand	CDCA8	Phosphorylation of cohesin by PLK1 at centromeres
		PP2A-B56 dephosphorylates centromeric cohesin
		Separation of sister chromatids
		Kinetochore assembly
		ESPL1 (Separase) cleaves centromeric cohesin
ModuLand	THBS1	Exocytosis of platelet alpha granule contents
		Response to elevated platelet cytosolic Ca2+
		Galactosylation of collagen propeptide hydroxylysines by PLOD3
		Glucosylation of collagen propeptide hydroxylysines
ModuLand	RAB27A	Traversal of the cortical actin network and docking at plasma membrane
		Insulin Processing
		Peptide hormone metabolism
		Metabolism of proteins
ModuLand	GNB5	Prostacyclin signalling through prostacyclin receptor
		G13 activation by TP receptor
		Binding of Glucagon-like Peptide-1 by Glucagon-like Peptide-1 Receptor
		G-protein activation
		Inhibition of Insulin Secretion by Adrenaline/Noradrenaline
ModuLand	IGF2	Regulation of Insulin-like Growth Factor (IGF) Transport and Uptake by Insulin-like Growth Factor Binding Proteins (IGFBPs)
		Formation of the IGF:IGFBP-3:ALS Complex
		Proteolysis of the IGF:IGFBP-3:ALS Complex by Matrix Metalloproteinase
ModuLand	TIMP2	Activation of Matrix Metalloproteinases
		Collagen type I degradation by MMP1
		Collagen type IX degradation
		Degradation of collagen
ModuLand	FBLN2	Elastic fibres bind associated proteins
		Molecules associated with elastic fibres
		Sulfation of GlcNAc residues on Keratan-PG forms KSPG
		Glycosaminoglycan metabolism
ModuLand	BMPR1B	Formation of a heteromeric BMP receptor complex
		BMP2 binds to the receptor complex
		I-Smad competes with R-Smad1/5/8 for type I receptor
		Phospho-R-Smad1/5/8 dissociates from the receptor complex
		Activated type I receptor phosphorylates R-Smad1/5/8 directly
ModuLand	SERPINA5	Formation of Fibrin Clot (Clotting Cascade)
		Proteolysis of the IGF:IGFBP-3:ALS Complex by Prostate-specific Antigen
		Regulation of Insulin-like Growth Factor (IGF) Transport and Uptake by Insulin-like Growth Factor Binding Proteins (IGFBPs)
		Activation of Matrix Metalloproteinases
		Degradation of the extracellular matrix
ModuLand	TRPC4	Activation of TRPC channels by Netrin-1
		Platelet calcium homeostasis
		Effects of PIP2 hydrolysis
		Binding of IP3 to IP3 receptor
		Regulation of Insulin Secretion
ModuLand	APCS	Phosphorylation of SYK by Src kinases
		Phosphorylation and activation of PLCG
		Phosphorylation of VAV
		Recruitment of VAV1 to p-6Y-SYK
		PI3K phosphorylates PIP2 to PIP3
